# Supplementary material for: Quantitative Transcriptomics Reveals the Growth- and Nutrient-Dependent Response of a Streamlined Marine Methylotroph to Methanol and Naturally Occurring Dissolved Organic Matter
Source: mBio. 2016 Nov 22;7(6):e01279-16. doi: 10.1128/mBio.01279-16 (PMC5120137; doi:10.1128/mBio.01279-16)
Supplement: Table S1 — Sample sequencing statistics. [file mbo006163064st1.xlsx]

## Sheet: run statistics
		Regime I - No Nutrients Added										Regime II - Nutrients Added						Regime III - Nutirents, Vitamins Added							Regime IV - Vitamins, Deep stationary					Regime V - UV treated media					Regime VI - UV treated media, plus nutrients
sample ID	e1	e2	e3	L1	L2	L3		s1	s2	s3	s4	s5	s6	s7	s9	s11		FN26	FN27	FN28	FN29	FN30	FN31		FN32	FN33	FN34		UVDOM1	UVDOM2	UVDOM3		FN20	FN21	FN22	FN23	FN24	FN25		sample ID
Genome elements	1930	1930	1930	1930	1930	1930		1930	1930	1930	1930	1930	1930	1930	1930	1930		1930	1930	1930	1930	1930	1930		1930	1930	1930		1930	1930	1930		1930	1930	1930	1930	1930	1930		pos.elements
LSU rRNA elements	1	1	1	1	1	1		1	1	1	1	1	1	1	1	1		1	1	1	1	1	1		1	1	1		1	1	1		1	1	1	1	1	1		LSU_RRNA.ct
SSU rRNA elements	1	1	1	1	1	1		1	1	1	1	1	1	1	1	1		1	1	1	1	1	1		1	1	1		1	1	1		1	1	1	1	1	1		SSU_RRNA.ct
5S rRNA elements	1	1	1	1	1	1		1	1	1	1	1	1	1	1	1		1	1	1	1	1	1		1	1	1		1	1	1		1	1	1	1	1	1		5S_RRNA.ct
tRNA elements	35	35	35	35	35	35		35	35	35	35	35	35	35	35	35		35	35	35	35	35	35		35	35	35		35	35	35		35	35	35	35	35	35		TRNA.ct
promoter elements	417	417	417	417	417	417		417	417	417	417	417	417	417	417	417		417	417	417	417	417	417		417	417	417		417	417	417		417	417	417	417	417	417		Prom.ct
terminator elements	158	158	158	158	158	158		158	158	158	158	158	158	158	158	158		158	158	158	158	158	158		158	158	158		158	158	158		158	158	158	158	158	158		Term.ct
coding sequence elements	1317	1317	1317	1317	1317	1317		1317	1317	1317	1317	1317	1317	1317	1317	1317		1317	1317	1317	1317	1317	1317		1317	1317	1317		1317	1317	1317		1317	1317	1317	1317	1317	1317		CDS.ct
Total elements hit	1882	1877	1874	1720	1711	1744		1868	1885	1857	1899	1879	1855	1867	1840	1833		1908	1913	1912	1895	1854	1895		1793	1748	1817		1802	1869	1874		1921	1920	1920	1858	1885	1891		tot.elements.hit
LSU rRNA elements hit	1	1	1	1	1	1		1	1	1	1	1	1	1	1	1		1	1	1	1	1	1		1	1	1		1	1	1		1	1	1	1	1	1		LSU_RRNA.Hit
SSU rRNA elements hit	1	1	1	1	1	1		1	1	1	1	1	1	1	1	1		1	1	1	1	1	1		1	1	1		1	1	1		1	1	1	1	1	1		SSU_RRNA.Hit
5S rRNA elements hit	1	1	1	1	1	1		1	1	1	1	1	1	1	1	1		1	1	1	1	1	1		1	1	1		1	1	1		1	1	1	1	1	1		5S_RRNA.Hit
tRNA elements hit	35	35	35	34	31	33		35	35	35	35	35	35	35	35	34		35	35	35	35	35	35		34	31	35		34	35	35		35	35	35	34	35	35		TRNA.Hit
promoter elements hit	379	376	374	268	265	280		370	380	360	391	376	356	366	347	340		398	402	402	389	354	386		312	292	325		330	375	379		408	408	408	366	383	383		Prom.Hit
terminator elements hit	148	146	146	115	108	118		146	150	144	153	150	145	147	138	141		156	157	157	152	146	154		131	118	142		120	139	140		158	157	157	141	147	153		Term.Hit
coding sequence elements hit	1317	1317	1316	1300	1304	1310		1314	1317	1315	1317	1315	1316	1316	1317	1315		1316	1316	1315	1316	1316	1317		1313	1304	1312		1315	1317	1317		1317	1317	1317	1314	1317	1317		CDS.Hit
LSU rRNA % of elements hit	100	100	100	100	100	100		100	100	100	100	100	100	100	100	100		100	100	100	100	100	100		100	100	100		100	100	100		100	100	100	100	100	100		LSU_RRNA.HitPer
SSU rRNA % of elements hit	100	100	100	100	100	100		100	100	100	100	100	100	100	100	100		100	100	100	100	100	100		100	100	100		100	100	100		100	100	100	100	100	100		SSU_RRNA.HitPer
5S rRNA % of elements hit	100	100	100	100	100	100		100	100	100	100	100	100	100	100	100		100	100	100	100	100	100		100	100	100		100	100	100		100	100	100	100	100	100		5S_RRNA.HitPer
tRNA % of elements hit	100	100	100	97.1	88.6	94.3		100	100	100	100	100	100	100	100	97.1		100	100	100	100	100	100		97.1	88.6	100		97.1	100	100		100	100	100	97.1	100	100		TRNA.HitPer
promoter % of elements hit	90.9	90.2	89.7	64.3	63.5	67.1		88.7	91.1	86.3	93.8	90.2	85.4	87.8	83.2	81.5		95.4	96.4	96.4	93.3	84.9	92.6		74.8	70	77.9		79.1	89.9	90.9		97.8	97.8	97.8	87.8	91.8	91.8		Prom.HitPer
terminator % of elements hit	93.7	92.4	92.4	72.8	68.4	74.7		92.4	94.9	91.1	96.8	94.9	91.8	93	87.3	89.2		98.7	99.4	99.4	96.2	92.4	97.5		82.9	74.7	89.9		75.9	88	88.6		100	99.4	99.4	89.2	93	96.8		Term.HitPer
coding sequence % of elements hit	100	100	99.9	98.7	99	99.5		99.8	100	99.8	100	99.8	99.9	99.9	100	99.8		99.9	99.9	99.8	99.9	99.9	100		99.7	99	99.6		99.8	100	100		100	100	100	99.8	100	100		CDS.HitPer
Total hit count	1091213	878322	956223	809171	967450	882203		685046	498184	412148	634444	785642	733262	986573	486257	864803		1685276	2149847	1940730	1895343	946072	2223559		2336815	3092156	2225513		298778	669865	637923		2413300	2599444	2003491	995921	1737492	1412321		tot.hits
LSU rRNA hits	54067	37536	44957	579039	722706	654044		112894	39248	68443	118219	138348	124995	512990	186255	574270		352407	101363	107464	884016	451868	1077861		2095538	2863331	1946246		16404	60034	54264		57196	103198	54016	517311	966615	487078		LSU_RRNA
SSU rRNA hits	995	891	845	15272	9482	5779		8939	2807	14964	18328	10549	6749	11778	4744	42035		2396	1327	1751	4203	1046	9309		15371	29115	31862		414	2008	2066		1506	3264	2008	32050	229950	54729		SSU_RRNA
5S rRNA hits	2662	1498	1213	12308	3333	2906		852	5286	499	3727	3721	1139	4479	1195	1061		2941	5043	6390	12619	5963	7786		18838	10462	17614		2173	1631	3874		1568	2551	2336	3922	6272	2879		5S_RRNA
tRNA hits	7054	3962	4143	900	449	467		4730	3018	2302	3967	2474	4833	2827	1409	3747		8304	12230	12900	7187	2161	8412		1119	670	1605		1124	2254	2688		11188	12722	9359	1536	1988	3300		TRNA
promoter hits	44144	43542	46694	12518	15138	14630		15817	14356	10932	25125	28026	19543	19680	14919	9375		45248	68227	72547	82761	55310	80169		14043	13855	13602		15517	35150	33846		87891	97678	77233	36244	39910	61038		Prom
terminator hits	32633	24044	29760	8072	6943	5805		21770	18000	12263	28217	25915	20498	18083	12782	15782		35253	62363	78246	49076	11361	51011		19975	26630	19023		7122	28252	25930		52580	69552	55602	37995	47347	49406		Term
coding sequence hits	949658	766849	828611	181062	209399	198572		520044	415469	302745	436861	576609	555505	416736	264953	218533		1238727	1899294	1661432	855481	418363	989011		171931	148093	195561		256024	540536	515255		2201371	2310479	1802937	366863	445410	753891		CDS
LSU rRNA % of total hits	5	4.3	4.7	71.6	74.7	74.1		16.5	7.9	16.6	18.6	17.6	17	52	38.3	66.4		20.9	4.7	5.5	46.6	47.8	48.5		89.7	92.6	87.5		5.5	9	8.5		2.4	4	2.7	51.9	55.6	34.5		LSU_RRNA.per
SSU rRNA % of total hits	0.1	0.1	0.1	1.9	1	0.7		1.3	0.6	3.6	2.9	1.3	0.9	1.2	1	4.9		0.1	0.1	0.1	0.2	0.1	0.4		0.7	0.9	1.4		0.1	0.3	0.3		0.1	0.1	0.1	3.2	13.2	3.9		SSU_RRNA.per
5S rRNA % of total hits	0.2	0.2	0.1	1.5	0.3	0.3		0.1	1.1	0.1	0.6	0.5	0.2	0.5	0.2	0.1		0.2	0.2	0.3	0.7	0.6	0.4		0.8	0.3	0.8		0.7	0.2	0.6		0.1	0.1	0.1	0.4	0.4	0.2		5S_RRNA.per
tRNA % of total hits	0.6	0.5	0.4	0.1	0	0.1		0.7	0.6	0.6	0.6	0.3	0.7	0.3	0.3	0.4		0.5	0.6	0.7	0.4	0.2	0.4		0	0	0.1		0.4	0.3	0.4		0.5	0.5	0.5	0.2	0.1	0.2		TRNA.per
promoter % of total hits	4	5	4.9	1.5	1.6	1.7		2.3	2.9	2.7	4	3.6	2.7	2	3.1	1.1		2.7	3.2	3.7	4.4	5.8	3.6		0.6	0.4	0.6		5.2	5.2	5.3		3.6	3.8	3.9	3.6	2.3	4.3		Prom.per
terminator % of total hits	3	2.7	3.1	1	0.7	0.7		3.2	3.6	3	4.4	3.3	2.8	1.8	2.6	1.8		2.1	2.9	4	2.6	1.2	2.3		0.9	0.9	0.9		2.4	4.2	4.1		2.2	2.7	2.8	3.8	2.7	3.5		Term.per
coding sequence % of total hits	87	87.3	86.7	22.4	21.6	22.5		75.9	83.4	73.5	68.9	73.4	75.8	42.2	54.5	25.3		73.5	88.3	85.6	45.1	44.2	44.5		7.4	4.8	8.8		85.7	80.7	80.8		91.2	88.9	90	36.8	25.6	53.4		CDS.per
Sulfolobus hit count	11586	8837	9636	31444	27814	23717		4335	4024	3011	4306	7026	9227	6248	5704	3365		7843	12874	12030	15102	8078	19997		42342	46984	26697		37727	87322	71556		73225	76915	53606	159257	197044	201434		Sulf.tot.Hits
Sulfolobus % of total hits	1.06175	1.00612	1.00771	3.88595	2.87498	2.68838		0.632804	0.807734	0.730563	0.678705	0.8943	1.25835	0.633303	1.17304	0.389106		0.465384	0.598833	0.61987	0.796795	0.853846	0.899324		1.81195	1.51946	1.19959		12.6271	13.0358	11.217		3.03423	2.9589	2.67563	15.9909	11.3407	14.2626		Standard % of total hits
Sulfolobus total elements	19	18	18	28	23	26		16	18	19	16	16	16	14	15	14		16	24	18	17	16	20		27	41	22		24	47	45		35	41	40	64	49	72		Sulf.tot.Genes
nonStandard elements	5	4	4	13	9	12		2	3	4	2	2	2	1	1	0		2	10	4	3	2	6		13	26	7		10	33	30		20	26	25	49	34	57		Sulf.nonSt.Genes
nonStandard hits	6	4	4	20	11	15		3	3	4	4	2	2	1	1	0		3	14	5	3	2	6		27	37	9		21	60	53		29	37	38	101	91	99		Sulf.nonSt.Hits
Standard elements hit	15	15	15	15	15	15		15	15	15	15	15	15	15	15	15		15	15	15	15	15	15		15	15	15		15	15	15		15	15	15	15	15	15		Sulf.Std.Genes
Standard hit count	11580	8833	9632	31424	27803	23702		4332	4021	3007	4302	7024	9225	6247	5703	3365		7840	12860	12025	15099	8076	19991		42315	46947	26688		37706	87262	71503		73196	76878	53568	159156	196953	201335		Sulf.Std.Hits
standard 5 hits	7064	5981	6040	18587	15860	12024		3085	2436	2180	2679	4823	7099	4077	3533	2266		4834	8252	7402	9218	4767	13627		28209	31437	16907		19791	49301	44665		35674	39516	27731	83634	106398	105605		stdID.5
standard 6 hits	279	160	197	836	615	495		75	114	79	93	139	195	104	79	66		207	266	220	318	197	476		904	920	575		849	2199	1902		1586	1644	1099	3372	4230	3946		stdID.6
standard 1 hits	40	26	37	68	61	50		13	13	8	21	20	13	14	5	17		23	28	37	42	17	39		101	150	79		74	270	257		170	199	143	397	542	450		stdID.1
standard 12 hits	3	8	4	17	11	9		2	2	1	3	1	5	0	2	1		4	6	9	6	1	8		19	24	17		20	32	43		26	35	20	68	81	80		stdID.12
standard 11 hits	1277	726	991	3098	3850	4097		395	489	176	410	751	565	808	798	346		945	830	1208	1672	1176	1782		3653	3785	2758		6338	11449	7130		11089	10828	7561	22141	26251	27565		stdID.11
standard 4 hits	63	37	40	213	194	216		15	24	11	15	32	22	39	53	16		50	49	84	82	62	115		226	154	170		257	529	323		464	526	395	1102	1398	1565		stdID.4
standard 10 hits	16	24	27	99	55	59		12	5	6	5	17	19	10	6	17		15	24	36	45	19	44		109	101	59		93	248	221		237	225	182	468	617	662		stdID.10
standard 3 hits	1149	764	857	3872	3643	3453		319	490	193	461	547	674	685	820	304		619	1304	908	1324	915	1432		3063	3304	2479		5014	10709	6965		11821	11400	7598	22281	27139	29349		stdID.3
standard 7 hits	258	193	161	534	353	348		94	63	93	113	95	189	68	48	57		110	227	140	200	82	251		544	693	478		591	1813	1771		1481	1456	996	2918	3680	3513		stdID.7
standard 8 hits	17	15	11	26	25	31		5	1	1	7	6	9	5	6	3		17	16	16	14	5	11		44	50	25		40	136	91		87	109	77	185	201	218		stdID.8
standard 2 hits	0	0	0	1	0	0		0	1	3	0	0	0	0	0	0		0	0	0	0	0	0		0	3	1		0	0	2		5	3	1	7	5	7		stdID.2
standard 14 hits	445	317	397	1143	912	777		130	145	87	236	212	149	139	90	64		345	673	1022	877	294	788		2346	2726	1402		1399	2715	2725		3127	3694	2621	6686	8288	8297		stdID.14
standard 13 hits	646	396	540	1303	1292	1189		99	146	109	148	238	137	164	120	84		376	766	547	797	316	837		1908	2483	1001		1917	3959	3186		3195	3241	2273	6818	8287	8455		stdID.13
standard 15 hits	307	175	309	1587	904	929		79	87	55	104	136	137	129	137	118		287	395	375	478	221	536		1116	1035	694		1274	3761	2085		4138	3879	2791	8856	9571	11324		stdID.15
standard 13b hits	16	11	21	40	28	25		9	5	5	7	7	12	5	6	6		8	24	21	26	4	45		73	82	43		49	141	137		96	123	80	223	265	299		stdID.13b
