# Supplementary material for: Quantitative Transcriptomics Reveals the Growth- and Nutrient-Dependent Response of a Streamlined Marine Methylotroph to Methanol and Naturally Occurring Dissolved Organic Matter
Source: mBio. 2016 Nov 22;7(6):e01279-16. doi: 10.1128/mBio.01279-16 (PMC5120137; doi:10.1128/mBio.01279-16)
Supplement: Table S2 — Transcript abundances (number of transcripts per 1,000 cells) for all of the genes in the NB0046 genome. Std., SD of biological triplicates; exp., exponential growth phase. [file mbo006163064st2.xlsx]

## Sheet: Formated Table
Locus Tag		IMG.ID		IMG description		Regime I (No Nutr, No Vits)						Regime II (Plus Nutr., No Vit.)									Regime III (Plus Nutr., Plus Vit.)						Regime IV			Regime UVI (No Nutr., No Vit.)			Regime UVII (Plus Nutr., No Vit.)						IMG.EC	IMG.KO	KO description	IMG.KO.description	NCBI description
					Growth Phase ->	late exp.			stationary			exp.			late exp.			stationary			late exp.			stationary			deep stationary			stationary			late exp.			stationary
					Transcripts per 1000 cells ->	mean	std.		mean	std.		mean	std.		mean	std.		mean	std.		mean	std.		mean	std.		mean	std.		mean	std.		mean	std.		mean	std.
NB46_00003		2562801074		tRNA_Tyr_GTA		355.385	( 147 )		37.8074	( 21 )		1646.04	( 892 )		569.702	( 399 )		397.691	( 457 )		423.436	( 89 )		63.4446	( 49 )		5.81459	( 3 )		36.7734	( 11 )		277.793	( 11 )		23.4033	( 6 )						CDS|NA
NB46_00004		2562801075		tRNA_Thr_TGT		232.468	( 130 )		21.5812	( 21 )		1778.47	( 552 )		653.995	( 331 )		454.713	( 390 )		568.893	( 54 )		102.299	( 72 )		10.3872	( 7 )		42.8664	( 11 )		279.084	( 24 )		23.7303	( 6 )						CDS|NA
NB46_00005		2562801076		Stringent starvation protein B		93.2528	( 13 )		11.9854	( 2 )		336.734	( 24 )		116.769	( 24 )		61.1431	( 29 )		117.316	( 10 )		7.14912	( 0 )		0.986782	( 1 )		6.19008	( 1 )		69.247	( 5 )		2.6793	( 0 )		0	KO:K03600	NA	stringent starvation protein B	CDS|gi|254468222|ref|ZP_05081628.1| stringent starvation protein B [beta proteobacterium KB13]
NB46_00006		2562801077		Glutathione S-transferase		462.92	( 46 )		68.7612	( 5 )		1332.23	( 112 )		483.735	( 63 )		162.007	( 42 )		529.918	( 30 )		36.6673	( 6 )		4.77542	( 4 )		22.5985	( 3 )		400.64	( 42 )		10.5734	( 1 )		0	KO:K03599	NA	RNA polymerase-associated protein	CDS|gi|118594016|ref|ZP_01551363.1| stringent starvation protein a [Methylophilales bacterium HTCC2181]
NB46_00007		2562801078		Cytochrome c1		553.709	( 132 )		72.0625	( 6 )		1304.43	( 267 )		512.174	( 40 )		168.554	( 26 )		605.949	( 10 )		54.3714	( 6 )		5.00979	( 4 )		25.1003	( 2 )		441.133	( 30 )		13.9625	( 6 )		0	KO:K00413	Oxidative phosphorylation $ Metabolic pathways $ Cardiac muscle contraction $ Alzheimer's disease $ Parkinson's disease $ Huntington's disease	ubiquinol-cytochrome c reductase cytochrome c1 subunit	CDS|gi|254468941|ref|ZP_05082347.1| ubiquinol-Cytochrome c reductase cytochrome c1 subunit [beta proteobacterium KB13]
NB46_00008		2562801079		Cytochrome b subunit of the bc complex		1279.71	( 20 )		148.643	( 18 )		1913.15	( 302 )		674.876	( 41 )		295.121	( 118 )		917.394	( 54 )		77.9182	( 43 )		11.0309	( 8 )		54.2365	( 13 )		710.852	( 75 )		29.8574	( 9 )		0	KO:K00412	Oxidative phosphorylation $ Metabolic pathways $ Cardiac muscle contraction $ Alzheimer's disease $ Parkinson's disease $ Huntington's disease	ubiquinol-cytochrome c reductase cytochrome b subunit	CDS|gi|254468415|ref|ZP_05081821.1| cytochrome B subunit of cytochrome bc1 [beta proteobacterium KB13]
NB46_00009		2562801080		ubiquinol-cytochrome c reductase, iron-sulfur subunit		1160.39	( 8 )		314.692	( 58 )		2678.85	( 660 )		816.728	( 130 )		415.125	( 142 )		952.817	( 94 )		91.3093	( 37 )		11.2164	( 7 )		105.448	( 18 )		777.551	( 84 )		32.6321	( 7 )		EC:1.10.2.2	KO:K00411	Oxidative phosphorylation $ Metabolic pathways $ Cardiac muscle contraction $ Alzheimer's disease $ Parkinson's disease $ Huntington's disease	ubiquinol-cytochrome c reductase iron-sulfur subunit [EC:1.10.2.2]	CDS|gi|254468791|ref|ZP_05082197.1| ubiquinol-cytochrome c reductase, iron-sulfur subunit [beta proteobacterium KB13]
NB46_00010		2562801081		Sec-independent protein translocase TatC		8.49005	( 1 )		0.960128	( 0 )		39.9976	( 24 )		19.7333	( 9 )		9.37193	( 0 )		26.6682	( 1 )		1.31803	( 0 )		0.307373	( 0 )		3.4779	( 0 )		26.714	( 1 )		1.55519	( 0 )		0	KO:K03118	Protein export $ Bacterial secretion system	sec-independent protein translocase protein TatC	CDS|gi|254468534|ref|ZP_05081940.1| twin arginine-targeting protein translocase TatC [beta proteobacterium KB13]
NB46_00011		2562801082		Sec-independent protein secretion pathway components		10.443	( 3 )		0.942504	( 0 )		66.3215	( 11 )		30.5975	( 12 )		14.1468	( 6 )		52.7109	( 9 )		1.94961	( 1 )		0.363879	( 0 )		5.79348	( 1 )		32.4304	( 3 )		0.657956	( 0 )						CDS|gi|254468495|ref|ZP_05081901.1| putative Sec-independent protein translocase protein [beta proteobacterium KB13]
NB46_00012		2562801083		twin arginine-targeting protein translocase, TatA/E family		31.7527	( 4 )		3.92173	( 1 )		228.158	( 44 )		92.9152	( 9 )		33.7641	( 12 )		132.194	( 18 )		5.52686	( 1 )		1.40308	( 1 )		18.2156	( 3 )		93.5247	( 13 )		2.8737	( 1 )						CDS|gi|254467937|ref|ZP_05081343.1| putative mttA/Hcf106 family protein [beta proteobacterium KB13]
NB46_00013		2562801084		Diadenosine tetraphosphate (Ap4A) hydrolase and other HIT family hydrolases		138.686	( 7 )		13.7442	( 1 )		668.423	( 55 )		236.064	( 33 )		120.611	( 26 )		236.334	( 15 )		15.6882	( 3 )		2.83861	( 2 )		38.4381	( 7 )		201.296	( 22 )		9.18806	( 2 )		0	KO:K02503	NA	histidine triad (HIT) family protein	CDS|gi|254468656|ref|ZP_05082062.1| histidine triad protein [beta proteobacterium KB13]
NB46_00014		2562801085		phosphoribosyl-ATP pyrophosphatase (EC 3.6.1.31)		226.819	( 18 )		38.3314	( 18 )		946.986	( 126 )		353.458	( 151 )		196.437	( 44 )		448.727	( 85 )		46.2158	( 29 )		7.06799	( 3 )		77.7112	( 21 )		358.771	( 36 )		21.4965	( 5 )		EC:3.6.1.31	KO:K01523	Histidine metabolism $ Metabolic pathways $ Biosynthesis of secondary metabolites	phosphoribosyl-ATP pyrophosphohydrolase [EC:3.6.1.31]	CDS|gi|254468561|ref|ZP_05081967.1| phosphoribosyl-ATP pyrophosphohydrolase [beta proteobacterium KB13]
NB46_00015		2562801086		phosphoribosyl-AMP cyclohydrolase (EC 3.5.4.19)		119.439	( 10 )		28.4179	( 16 )		619.076	( 147 )		207.072	( 94 )		113.893	( 44 )		260.926	( 48 )		28.8069	( 26 )		4.16451	( 2 )		49.9468	( 26 )		204.619	( 13 )		12.8004	( 5 )		EC:3.5.4.19	KO:K01496	Histidine metabolism $ Metabolic pathways $ Biosynthesis of secondary metabolites	phosphoribosyl-AMP cyclohydrolase [EC:3.5.4.19]	CDS|gi|254468376|ref|ZP_05081782.1| phosphoribosyl-AMP cyclohydrolase [beta proteobacterium KB13]
NB46_00016		2562801087		imidazole glycerol phosphate synthase subunit hisF (EC 4.1.3.-)		62.2644	( 11 )		17.7667	( 2 )		375.976	( 55 )		125.572	( 40 )		64.2354	( 28 )		124.252	( 14 )		12.7622	( 4 )		1.82348	( 2 )		12.8738	( 3 )		135.675	( 27 )		7.34346	( 1 )		EC:4.1.3.-	KO:K02500	Histidine metabolism $ Metabolic pathways $ Biosynthesis of secondary metabolites	cyclase [EC:4.1.3.-]	CDS|gi|254468523|ref|ZP_05081929.1| imidazoleglycerol phosphate synthase, cyclase subunit [beta proteobacterium KB13]
NB46_00017		2562801088		1-(5-phosphoribosyl)-5-[(5-phosphoribosylamino)methylideneamino] imidazole-4-carboxamide isomerase (EC 5.3.1.16)		92.9549	( 6 )		12.8565	( 3 )		331.961	( 117 )		119.628	( 21 )		64.7595	( 16 )		138.372	( 6 )		10.9093	( 1 )		1.0918	( 1 )		12.8453	( 2 )		106.406	( 9 )		5.19914	( 1 )		EC:5.3.1.16	KO:K01814	Histidine metabolism $ Metabolic pathways $ Biosynthesis of secondary metabolites	phosphoribosylformimino-5-aminoimidazole carboxamide ribotide isomerase [EC:5.3.1.16]	CDS|gi|254468870|ref|ZP_05082276.1| phosphoribosylformimino-5-aminoimidazole carboxamide ribotide isomerase [beta proteobacterium KB13]
NB46_00018		2562801089		imidazole glycerol phosphate synthase subunit hisH (EC 2.4.2.-)		187.041	( 23 )		16.8488	( 2 )		768.184	( 95 )		259.747	( 34 )		116.748	( 14 )		328.803	( 57 )		16.2705	( 4 )		2.59999	( 1 )		36.488	( 7 )		199.05	( 6 )		7.78374	( 3 )		EC:2.4.2.-	KO:K02501	Histidine metabolism $ Metabolic pathways $ Biosynthesis of secondary metabolites	glutamine amidotransferase [EC:2.4.2.-]	CDS|gi|254468653|ref|ZP_05082059.1| imidazole glycerol phosphate synthase, glutamine amidotransferase subunit [beta proteobacterium KB13]
NB46_00019		2562801090		imidazoleglycerol-phosphate dehydratase (EC 4.2.1.19)		525.704	( 31 )		49.6811	( 5 )		2071.25	( 349 )		697.09	( 100 )		264.847	( 53 )		974.619	( 47 )		57.8662	( 10 )		10.8649	( 7 )		124.776	( 1 )		657.874	( 23 )		31.4122	( 8 )		EC:4.2.1.19	KO:K01693	Histidine metabolism $ Metabolic pathways $ Biosynthesis of secondary metabolites	imidazoleglycerol-phosphate dehydratase [EC:4.2.1.19]	CDS|gi|254468559|ref|ZP_05081965.1| imidazoleglycerol-phosphate dehydratase [beta proteobacterium KB13]
NB46_00020		2562801091		histidinol phosphate aminotransferase apoenzyme (EC 2.6.1.9)		175.217	( 9 )		22.8345	( 9 )		1514.92	( 425 )		655.38	( 461 )		282.789	( 140 )		651.635	( 8 )		61.309	( 40 )		6.32344	( 4 )		103.545	( 11 )		302.765	( 38 )		14.3556	( 2 )		EC:2.6.1.9	KO:K00817	Histidine metabolism $ Tyrosine metabolism $ Phenylalanine metabolism $ Phenylalanine, tyrosine and tryptophan biosynthesis $ Novobiocin biosynthesis $ Tropane, piperidine and pyridine alkaloid biosynthesis $ Metabolic pathways $ Biosynthesis of secondary metabolites	histidinol-phosphate aminotransferase [EC:2.6.1.9]	CDS|gi|254468527|ref|ZP_05081933.1| histidinol-phosphate aminotransferase [beta proteobacterium KB13]
NB46_00021		2562801092		histidinol dehydrogenase (EC 1.1.1.23)		155.439	( 8 )		22.9384	( 5 )		864.112	( 84 )		263.686	( 6 )		100.115	( 21 )		354.068	( 17 )		23.303	( 3 )		4.31819	( 2 )		44.0351	( 2 )		289.422	( 27 )		14.9905	( 2 )		EC:1.1.1.23	KO:K00013	Histidine metabolism $ Metabolic pathways $ Biosynthesis of secondary metabolites	histidinol dehydrogenase [EC:1.1.1.23]	CDS|gi|254468907|ref|ZP_05082313.1| histidinol dehydrogenase [beta proteobacterium KB13]
NB46_00022		2562801093		ATP phosphoribosyltransferase (homohexameric) (EC 2.4.2.17)		140.407	( 15 )		18.4538	( 5 )		777.548	( 118 )		258.603	( 4 )		106.386	( 21 )		295.037	( 32 )		20.1102	( 3 )		3.83352	( 2 )		45.961	( 7 )		221.426	( 18 )		15.2819	( 3 )		EC:2.4.2.17	KO:K00765	Histidine metabolism $ Metabolic pathways $ Biosynthesis of secondary metabolites	ATP phosphoribosyltransferase [EC:2.4.2.17]	CDS|gi|118594032|ref|ZP_01551379.1| ATP phosphoribosyltransferase [Methylophilales bacterium HTCC2181]
NB46_00023		2562801094		UDP-N-acetylglucosamine 1-carboxyvinyltransferase		220.354	( 37 )		44.9204	( 6 )		1630.45	( 206 )		487.457	( 72 )		218.481	( 76 )		555.219	( 63 )		35.5747	( 2 )		6.11784	( 4 )		78.8046	( 10 )		414.645	( 47 )		25.4714	( 2 )		EC:2.5.1.7	KO:K00790	Amino sugar and nucleotide sugar metabolism $ Peptidoglycan biosynthesis $ Metabolic pathways	UDP-N-acetylglucosamine 1-carboxyvinyltransferase [EC:2.5.1.7]	CDS|gi|254468288|ref|ZP_05081694.1| UDP-N-acetylglucosamine 1-carboxyvinyltransferase [beta proteobacterium KB13]
NB46_00024		2562801095		monothiol glutaredoxin, Grx4 family		95.4965	( 18 )		19.688	( 1 )		655.166	( 130 )		222.002	( 7 )		85.2305	( 27 )		224.405	( 34 )		12.279	( 2 )		2.09039	( 1 )		32.92	( 9 )		175.569	( 18 )		9.63528	( 1 )		0	KO:K07390	NA	monothiol glutaredoxin	CDS|gi|254467908|ref|ZP_05081314.1| glutaredoxin family protein [beta proteobacterium KB13]
NB46_00025		2562801096		transcriptional regulator, BolA protein family		102.26	( 17 )		14.9999	( 2 )		589.996	( 51 )		169.65	( 18 )		83.0578	( 28 )		241.608	( 55 )		13.782	( 4 )		2.84255	( 2 )		34.9117	( 6 )		170.657	( 23 )		10.2106	( 2 )						CDS|gi|254468264|ref|ZP_05081670.1| BolA-like protein [beta proteobacterium KB13]
NB46_00026		2562801097		Predicted membrane protein		82.0781	( 18 )		8.25747	( 1 )		375.403	( 39 )		96.8613	( 11 )		40.7679	( 18 )		165.497	( 12 )		9.89884	( 0 )		1.87231	( 2 )		23.5403	( 8 )		129.408	( 6 )		5.74746	( 2 )		0	KO:K01992	ABC transporters	ABC-2 type transport system permease protein	CDS|gi|254468867|ref|ZP_05082273.1| ABC-2 [beta proteobacterium KB13]
NB46_00027		2562801098		ABC-type multidrug transport system, ATPase component		220.079	( 21 )		25.3744	( 5 )		855.182	( 115 )		241.85	( 5 )		156.587	( 32 )		279.154	( 31 )		20.233	( 3 )		2.13905	( 2 )		75.6414	( 25 )		154.342	( 6 )		9.7892	( 2 )		0	KO:K01990	ABC transporters	ABC-2 type transport system ATP-binding protein	CDS|gi|254467951|ref|ZP_05081357.1| ABC transporter ATP-binding protein [beta proteobacterium KB13]
NB46_00028		2562801099		Predicted NTP binding protein (contains STAS domain)		49.253	( 7 )		4.48548	( 1 )		275.829	( 17 )		127.806	( 60 )		58.9713	( 11 )		164.308	( 11 )		11.7947	( 5 )		1.28176	( 1 )		31.5746	( 8 )		107.157	( 10 )		6.04229	( 1 )		0	KO:K07122	NA	0	CDS|gi|254467867|ref|ZP_05081273.1| hypothetical protein KB13_91 [beta proteobacterium KB13]
NB46_00029		2562801100		ABC-type transport system involved in resistance to organic solvents, auxiliary component		202.531	( 19 )		46.1184	( 18 )		1165.44	( 103 )		551.848	( 171 )		207.805	( 40 )		726.148	( 89 )		54.7114	( 16 )		7.26218	( 3 )		216.456	( 31 )		548.017	( 41 )		39.9779	( 7 )		0	KO:K07323	NA	putative toluene tolerance protein	CDS|gi|254468045|ref|ZP_05081451.1| toluene tolerance protein Ttg2D [beta proteobacterium KB13]
NB46_00030		2562801101		ABC-type transport system involved in resistance to organic solvents, periplasmic component		159.346	( 20 )		23.6215	( 6 )		954.664	( 52 )		404.581	( 48 )		144.516	( 39 )		637.912	( 44 )		41.5802	( 5 )		7.25002	( 4 )		162.784	( 7 )		503.982	( 47 )		39.1247	( 7 )		0	KO:K02067	NA	putative ABC transport system substrate-binding protein	CDS|gi|254467962|ref|ZP_05081368.1| ABC transporter, periplasmic substrate-binding protein [beta proteobacterium KB13]
NB46_00031		2562801102		conserved hypothetical integral membrane protein		160.747	( 4 )		30.8113	( 7 )		948.415	( 140 )		326.156	( 45 )		107.456	( 46 )		521.67	( 17 )		33.6888	( 12 )		7.52516	( 3 )		115.105	( 38 )		507.222	( 63 )		47.8924	( 1 )		0	KO:K02066	NA	putative ABC transport system permease protein	CDS|gi|254468843|ref|ZP_05082249.1| ABC-type transporter, permease component involved in toluene tolerance [beta proteobacterium KB13]
NB46_00032		2562801103		ABC-type transport system involved in resistance to organic solvents, ATPase component		225.543	( 5 )		65.2289	( 7 )		1225.87	( 68 )		463.717	( 60 )		225.65	( 73 )		516.139	( 43 )		35.9386	( 7 )		8.81108	( 4 )		183.217	( 24 )		694.343	( 101 )		66.7148	( 8 )		0	KO:K02065	NA	putative ABC transport system ATP-binding protein	CDS|gi|254468859|ref|ZP_05082265.1| ABC transporter, ATP-binding protein [beta proteobacterium KB13]
NB46_00033		2562801104		cytochrome c-type biogenesis protein CcsB		43.8233	( 22 )		17.3812	( 4 )		443.875	( 95 )		151.575	( 27 )		58.1309	( 20 )		332.353	( 26 )		21.5376	( 2 )		3.49783	( 2 )		85.4784	( 17 )		314.198	( 46 )		26.1133	( 4 )						CDS|gi|254469007|ref|ZP_05082413.1| cytochrome c assembly protein [beta proteobacterium KB13]
NB46_00034		2562801105		ResB protein required for cytochrome c biosynthesis		267.316	( 34 )		33.6817	( 9 )		632.816	( 92 )		204.113	( 49 )		120.455	( 33 )		375.612	( 24 )		29.7342	( 4 )		3.87814	( 2 )		92.0933	( 18 )		300.666	( 20 )		31.5622	( 12 )		0	KO:K07399	NA	cytochrome c biogenesis protein	CDS|gi|254469023|ref|ZP_05082429.1| cytochrome c assembly family protein [beta proteobacterium KB13]
NB46_00035		2562801106		Cytochrome c553		201.37	( 17 )		27.3212	( 6 )		796.997	( 112 )		300.273	( 21 )		128.306	( 28 )		239.728	( 20 )		15.949	( 2 )		3.35217	( 3 )		90.9047	( 17 )		177.707	( 14 )		9.34605	( 2 )						CDS|gi|254468096|ref|ZP_05081502.1| cytochrome c, class I [beta proteobacterium KB13]
NB46_00036		2562801107		cell division checkpoint GTPase YihA		66.2954	( 5 )		12.2928	( 1 )		422.709	( 96 )		133.218	( 30 )		68.6013	( 18 )		146.138	( 16 )		8.72911	( 1 )		1.38305	( 1 )		37.7837	( 5 )		108.634	( 13 )		7.44603	( 2 )		0	KO:K03978	NA	GTP-binding protein	CDS|gi|253995667|ref|YP_003047731.1| ribosome biogenesis GTP-binding protein YsxC [Methylotenera mobilis JLW8]
NB46_00037		2562801108		tRNA (guanine-N(7)-)-methyltransferase		75.2872	( 6 )		6.61623	( 3 )		275.221	( 82 )		94.1111	( 26 )		49.1881	( 9 )		136.515	( 6 )		10.7563	( 1 )		2.09844	( 1 )		19.9095	( 7 )		105.161	( 15 )		5.12974	( 2 )		EC:2.1.1.33	KO:K03439	NA	tRNA (guanine-N7-)-methyltransferase [EC:2.1.1.33]	CDS|gi|254468125|ref|ZP_05081531.1| tRNA (guanine-N(7)-)-methyltransferase [beta proteobacterium KB13]
NB46_00038		2562801109		Uncharacterized conserved protein		84.1195	( 16 )		8.09306	( 4 )		302.625	( 46 )		87.5385	( 22 )		55.0525	( 7 )		129.71	( 15 )		13.1077	( 2 )		1.80748	( 1 )		32.1093	( 7 )		118.814	( 12 )		6.62276	( 3 )						CDS|gi|254467893|ref|ZP_05081299.1| conserved hypothetical protein [beta proteobacterium KB13]
NB46_00039		2562801110		Dehydrogenases with different specificities (related to short-chain alcohol dehydrogenases)		294.638	( 36 )		45.8258	( 1 )		608.066	( 30 )		229.642	( 24 )		121.681	( 31 )		293.498	( 26 )		31.0259	( 12 )		5.81859	( 1 )		69.9841	( 12 )		311.76	( 39 )		24.506	( 5 )		EC:1.5.1.33	KO:K03793	NA	pteridine reductase [EC:1.5.1.33]	CDS|gi|254468830|ref|ZP_05082236.1| pteridine reductase 1 [beta proteobacterium KB13]
NB46_00040		2562801111		Predicted ATPase of the PP-loop superfamily implicated in cell cycle control		281.687	( 52 )		75.7081	( 8 )		595.054	( 59 )		257.418	( 58 )		126.403	( 65 )		263.677	( 17 )		21.6169	( 3 )		4.25793	( 2 )		63.6442	( 3 )		241.135	( 22 )		12.2407	( 1 )		0	KO:K14058	NA	tRNA 2-thiocytidine biosynthesis protein TtcA	CDS|gi|254468643|ref|ZP_05082049.1| hypothetical protein KB13_868 [beta proteobacterium KB13]
NB46_00041		2562801112		DNA topoisomerase I (EC 5.99.1.2)		348.452	( 10 )		28.7422	( 4 )		1394.94	( 229 )		383.63	( 53 )		153.305	( 37 )		614.514	( 45 )		35.3443	( 2 )		6.56626	( 4 )		86.0735	( 24 )		482.985	( 44 )		16.0117	( 2 )		EC:5.99.1.2	KO:K03168	NA	DNA topoisomerase I [EC:5.99.1.2]	CDS|gi|254467793|ref|ZP_05081199.1| DNA topoisomerase I [beta proteobacterium KB13]
NB46_00042		2562801113		murein-DD-endopeptidase. Serine peptidase. MEROPS family S11		254.738	( 4 )		22.5086	( 3 )		799.125	( 71 )		314.368	( 53 )		180.479	( 43 )		424.084	( 4 )		31.3559	( 10 )		3.80495	( 2 )		89.1273	( 4 )		352.297	( 26 )		18.6511	( 3 )		EC:3.4.21.-	KO:K07262	NA	D-alanyl-D-alanine endopeptidase (penicillin-binding protein 7) [EC:3.4.21.-]	CDS|gi|254468773|ref|ZP_05082179.1| penicillin-binding protein 7 [beta proteobacterium KB13]
NB46_00043		2562801114		Glycine cleavage system H protein (lipoate-binding)		124.515	( 14 )		7.79645	( 3 )		453.622	( 124 )		193.506	( 77 )		104.692	( 22 )		169.193	( 9 )		15.7341	( 6 )		2.23621	( 2 )		45.1137	( 13 )		134.162	( 15 )		3.42603	( 1 )		0	KO:K02437	NA	glycine cleavage system H protein	CDS|gi|254468576|ref|ZP_05081982.1| glycine cleavage system H protein [beta proteobacterium KB13]
NB46_00044		2562801115		DNA polymerase III, chi subunit (EC 2.7.7.7)		63.4862	( 3 )		8.27797	( 4 )		295.172	( 60 )		113.474	( 33 )		57.1116	( 10 )		115.683	( 5 )		10.2038	( 4 )		1.24536	( 1 )		15.5821	( 5 )		104.116	( 11 )		3.54074	( 1 )						CDS|gi|254468885|ref|ZP_05082291.1| hypothetical protein KB13_1110 [beta proteobacterium KB13]
NB46_00045		2562801116		aminopeptidase A. Metallo peptidase. MEROPS family M17		603.327	( 33 )		282.547	( 40 )		2245.68	( 310 )		865.61	( 163 )		437.327	( 153 )		1218.61	( 230 )		145.374	( 27 )		17.2503	( 8 )		350.192	( 129 )		1350.11	( 200 )		74.1701	( 30 )		EC:3.4.11.1	KO:K01255	Glutathione metabolism $ Metabolic pathways	leucyl aminopeptidase [EC:3.4.11.1]	CDS|gi|254468429|ref|ZP_05081835.1| cytosol aminopeptidase [beta proteobacterium KB13]
NB46_00046		2562801117		Predicted permeases		147.774	( 13 )		25.9772	( 5 )		640.858	( 26 )		277.828	( 36 )		133.2	( 18 )		388.741	( 35 )		35.1215	( 4 )		5.58018	( 3 )		88.4826	( 7 )		382.314	( 33 )		23.6824	( 8 )		0	KO:K07091	ABC transporters	lipopolysaccharide export system permease protein	CDS|gi|254468135|ref|ZP_05081541.1| permease YjgP/YjgQ [beta proteobacterium KB13]
NB46_00047		2562801118		Predicted permeases		49.266	( 2 )		2.71694	( 1 )		247.63	( 38 )		136.726	( 24 )		55.229	( 13 )		200.684	( 16 )		13.883	( 3 )		1.83573	( 2 )		23.6752	( 4 )		156.62	( 19 )		7.61653	( 2 )		0	KO:K11720	ABC transporters	lipopolysaccharide export system permease protein	CDS|gi|254468723|ref|ZP_05082129.1| permease YjgP/YjgQ [beta proteobacterium KB13]
NB46_00048		2562801119		RDD family		15.5238	( 5 )		2.75216	( 3 )		87.9555	( 20 )		43.7921	( 10 )		24.0102	( 10 )		52.0756	( 10 )		2.82638	( 0 )		0.424577	( 0 )		12.617	( 2 )		39.0518	( 4 )		1.76828	( 0 )						CDS|gi|254468586|ref|ZP_05081992.1| conserved hypothetical protein [beta proteobacterium KB13]
NB46_00049		2562801120		Ca2+/Na+ antiporter		57.6449	( 5 )		10.8677	( 2 )		261.305	( 56 )		101.075	( 23 )		42.6216	( 12 )		138.36	( 3 )		14.7504	( 3 )		2.93977	( 1 )		33.9596	( 7 )		139.443	( 6 )		17.6286	( 3 )		0	KO:K07301	NA	cation:H+ antiporter	CDS|gi|253997942|ref|YP_003050005.1| sodium/calcium exchanger membrane region [Methylovorus glucosetrophus SIP3-4]
NB46_00050		2562801121		Negative regulator of beta-lactamase expression		210.833	( 66 )		30.0986	( 13 )		397.724	( 63 )		211.87	( 91 )		121.946	( 68 )		277.314	( 54 )		26.0817	( 9 )		4.33467	( 1 )		98.4985	( 3 )		258.894	( 22 )		28.1384	( 2 )		0	KO:K03806	NA	AmpD protein	CDS|gi|94312020|ref|YP_585230.1| ampD gene product [Cupriavidus metallidurans CH34]
NB46_00051		2562801122		RND family efflux transporter, MFP subunit		259.089	( 39 )		42.3199	( 8 )		537.234	( 58 )		242.732	( 30 )		99.8381	( 17 )		449.305	( 38 )		32.6403	( 4 )		5.87537	( 2 )		140.347	( 17 )		427.23	( 40 )		45.9385	( 7 )						CDS|gi|254468047|ref|ZP_05081453.1| secretion protein HlyD [beta proteobacterium KB13]
NB46_00052		2562801123		Cation/multidrug efflux pump		225.673	( 17 )		37.444	( 4 )		862.627	( 64 )		375.214	( 70 )		148.731	( 37 )		622.238	( 24 )		38.8248	( 4 )		5.77413	( 3 )		138.849	( 15 )		471.916	( 47 )		29.3553	( 7 )		0	KO:K03296	NA	hydrophobic/amphiphilic exporter-1 (mainly G- bacteria), HAE1 family	CDS|gi|254468360|ref|ZP_05081766.1| acriflavin resistance protein [beta proteobacterium KB13]
NB46_00053		2562801124		Na+/H+-dicarboxylate symporters		82.5824	( 10 )		14.8619	( 1 )		211.606	( 42 )		74.0455	( 19 )		48.0767	( 9 )		117.78	( 13 )		9.3211	( 2 )		1.6135	( 1 )		32.9465	( 3 )		106.238	( 9 )		7.88123	( 2 )						CDS|gi|254467821|ref|ZP_05081227.1| sodium:dicarboxylate symporter [beta proteobacterium KB13]
NB46_00054		2562801125		tRNA and rRNA cytosine-C5-methylases		284.04	( 16 )		66.3943	( 24 )		693.78	( 93 )		264.326	( 113 )		186.133	( 55 )		235.8	( 25 )		25.1718	( 6 )		3.39678	( 1 )		70.7715	( 20 )		198.207	( 18 )		15.7686	( 3 )		EC:2.1.1.176	KO:K03500	NA	16S rRNA (cytosine967-C5)-methyltransferase [EC:2.1.1.176]	CDS|gi|254468625|ref|ZP_05082031.1| Fmu (Sun) domain protein [beta proteobacterium KB13]
NB46_00055		2562801126		Protein of unknown function (DUF3108)		69.5774	( 13 )		25.1815	( 6 )		210.908	( 22 )		78.5277	( 21 )		65.9362	( 22 )		61.2736	( 6 )		8.77316	( 2 )		1.45572	( 1 )		21.7121	( 2 )		48.568	( 3 )		5.8407	( 1 )						CDS|gi|254468263|ref|ZP_05081669.1| hypothetical protein KB13_488 [beta proteobacterium KB13]
NB46_00056		2562801127		phosphoribosylformylglycinamidine cyclo-ligase (EC 6.3.3.1)		382.043	( 16 )		99.6574	( 10 )		1045.87	( 201 )		427.668	( 30 )		287.702	( 42 )		383.52	( 59 )		40.7252	( 10 )		6.70436	( 2 )		104.451	( 6 )		350.135	( 29 )		38.2167	( 6 )		EC:6.3.3.1	KO:K01933	Purine metabolism $ Metabolic pathways $ Biosynthesis of secondary metabolites	phosphoribosylformylglycinamidine cyclo-ligase [EC:6.3.3.1]	CDS|gi|254468928|ref|ZP_05082334.1| phosphoribosylformylglycinamidine cyclo-ligase [beta proteobacterium KB13]
NB46_00057		2562801128		regulatory inactivation of DnaA Hda protein		81.3611	( 3 )		27.4973	( 4 )		215.477	( 37 )		78.5484	( 22 )		53.9081	( 11 )		106.989	( 13 )		8.82578	( 2 )		2.02571	( 1 )		32.2131	( 4 )		88.0609	( 2 )		3.69727	( 1 )		0	KO:K10763	NA	DnaA-homolog protein	CDS|gi|118594068|ref|ZP_01551415.1| hypothetical protein MB2181_00330 [Methylophilales bacterium HTCC2181]
NB46_00058		2562801129		alkyl hydroperoxide reductase subunit F		315.391	( 22 )		514.78	( 172 )		690.312	( 54 )		281.729	( 53 )		312.007	( 89 )		149.372	( 19 )		25.049	( 3 )		3.3758	( 2 )		146.612	( 27 )		185.093	( 14 )		16.0557	( 1 )		0	KO:K03387	NA	alkyl hydroperoxide reductase subunit F [EC:1.6.4.-]	CDS|gi|254468720|ref|ZP_05082126.1| alkyl hydroperoxide reductase, F subunit [beta proteobacterium KB13]
NB46_00059		2562801130		peroxiredoxin		1857.07	( 90 )		2987.54	( 415 )		4201.36	( 773 )		1733.32	( 65 )		880.22	( 231 )		849.501	( 146 )		153.053	( 13 )		19.7765	( 6 )		796.092	( 61 )		1136.29	( 57 )		93.6483	( 7 )		EC:1.11.1.15	KO:K03386	NA	peroxiredoxin (alkyl hydroperoxide reductase subunit C) [EC:1.11.1.15]	CDS|gi|254467892|ref|ZP_05081298.1| peroxiredoxin [beta proteobacterium KB13]
NB46_00060		2562801131		Putative Zn-dependent protease, contains TPR repeats		181.345	( 14 )		22.4598	( 4 )		590.918	( 45 )		253.489	( 89 )		147.357	( 40 )		235.004	( 20 )		37.8005	( 10 )		4.05575	( 2 )		90.999	( 7 )		251.321	( 12 )		28.8707	( 5 )						CDS|gi|254468273|ref|ZP_05081679.1| peptidase M48, Ste24p [beta proteobacterium KB13]
NB46_00061		2562801132		cyclic pyranopterin monophosphate synthase subunit MoaC (EC 4.1.99.18)		154.372	( 7 )		20.2625	( 4 )		550.85	( 81 )		237.311	( 61 )		130.455	( 26 )		225.697	( 18 )		29.2703	( 6 )		4.25812	( 2 )		64.5953	( 5 )		206.714	( 14 )		15.0775	( 5 )		EC:4.1.99.18	KO:K03637	Sulfur relay system	cyclic pyranopterin phosphate synthase [EC:4.1.99.18]	CDS|gi|118594072|ref|ZP_01551419.1| molybdenum cofactor biosynthesis protein C [Methylophilales bacterium HTCC2181]
NB46_00062		2562801133		glycine oxidase (EC 1.4.3.19)		268.046	( 10 )		20.1294	( 4 )		655.433	( 131 )		307.608	( 156 )		135.215	( 32 )		373.742	( 27 )		38.3818	( 15 )		5.34154	( 3 )		103.516	( 17 )		250.279	( 16 )		20.1066	( 4 )		EC:1.4.3.19	KO:K03153	Thiamine metabolism	glycine oxidase [EC:1.4.3.19]	CDS|gi|254467904|ref|ZP_05081310.1| FAD dependent oxidoreductase [beta proteobacterium KB13]
NB46_00063		2562801134		Kef-type potassium/proton antiporter, CPA2 family (TC 2.A.37.1)		282.451	( 15 )		37.7934	( 5 )		864.227	( 171 )		345.058	( 112 )		195.707	( 43 )		479.055	( 17 )		50.4825	( 10 )		7.78886	( 4 )		113.413	( 5 )		480.038	( 56 )		74.1915	( 8 )		0	KO:K03455	NA	monovalent cation:H+ antiporter-2, CPA2 family	CDS|gi|254468637|ref|ZP_05082043.1| Kef-type K+ transport system, membrane and NAD-binding component [beta proteobacterium KB13]
NB46_00064		2562801135		KpsF/GutQ family protein		287.933	( 17 )		36.6905	( 10 )		1057.55	( 139 )		426.484	( 132 )		250.184	( 76 )		485.01	( 10 )		48.9744	( 7 )		8.46705	( 3 )		153.766	( 4 )		350.961	( 42 )		33.3502	( 5 )		EC:5.3.1.13	KO:K06041	NA	arabinose-5-phosphate isomerase [EC:5.3.1.13]	CDS|gi|254469051|ref|ZP_05082457.1| arabinose 5-phosphate isomerase [beta proteobacterium KB13]
NB46_00065		2562801136		Uncharacterized protein conserved in bacteria		105.901	( 9 )		14.1699	( 8 )		325.255	( 39 )		174.789	( 75 )		125.313	( 41 )		154.729	( 9 )		16.8542	( 4 )		2.11471	( 1 )		50.4721	( 9 )		111.857	( 11 )		7.45092	( 2 )		0	KO:K11719	NA	lipopolysaccharide export system protein LptC	CDS|gi|254468206|ref|ZP_05081612.1| conserved hypothetical protein [beta proteobacterium KB13]
NB46_00066		2562801137		lipopolysaccharide transport periplasmic protein LptA		142.704	( 11 )		18.583	( 5 )		452.636	( 77 )		245.179	( 38 )		153.487	( 45 )		208.985	( 23 )		32.2892	( 10 )		3.10137	( 2 )		72.382	( 16 )		211.272	( 2 )		12.5442	( 2 )		0	KO:K09774	NA	lipopolysaccharide export system protein LptA	CDS|gi|254467830|ref|ZP_05081236.1| cell envelope biogenesis protein YhbN [beta proteobacterium KB13]
NB46_00067		2562801138		ABC-type (unclassified) transport system, ATPase component		116.802	( 2 )		12.2135	( 2 )		331.941	( 63 )		132.689	( 40 )		69.6808	( 21 )		141.737	( 17 )		14.9335	( 1 )		1.87231	( 2 )		41.8484	( 6 )		134.185	( 7 )		4.53489	( 2 )		EC:3.6.3.-	KO:K06861	ABC transporters	lipopolysaccharide export system ATP-binding protein [EC:3.6.3.-]	CDS|gi|254468241|ref|ZP_05081647.1| ABC transporter, ATPase subunit [beta proteobacterium KB13]
NB46_00068		2562801139		RNA polymerase, sigma 54 subunit, RpoN/SigL		128.767	( 5 )		11.22	( 6 )		436.076	( 42 )		183.924	( 57 )		92.5829	( 46 )		187.969	( 35 )		24.3188	( 9 )		2.85064	( 1 )		66.5358	( 14 )		170.05	( 9 )		10.1963	( 4 )		0	KO:K03092	Two-component system $ Vibrio cholerae pathogenic cycle	RNA polymerase sigma-54 factor	CDS|gi|254468314|ref|ZP_05081720.1| RNA polymerase sigma-54 factor [beta proteobacterium KB13]
NB46_00069		2562801140		ribosomal subunit interface protein		151.927	( 35 )		34.8972	( 19 )		777.092	( 135 )		288.26	( 144 )		152.712	( 69 )		350.249	( 91 )		36.6871	( 17 )		4.1123	( 2 )		104.926	( 48 )		306.499	( 22 )		19.8874	( 6 )		0	KO:K05808	NA	putative sigma-54 modulation protein	CDS|gi|254468884|ref|ZP_05082290.1| ribosomal subunit interface protein [beta proteobacterium KB13]
NB46_00070		2562801141		Predicted P-loop-containing kinase		130.845	( 8 )		19.777	( 5 )		587.392	( 93 )		233.873	( 69 )		107.501	( 43 )		324.218	( 39 )		32.4218	( 2 )		4.45211	( 4 )		107.337	( 4 )		311.891	( 21 )		16.3077	( 3 )		0	KO:K06958	NA	UPF0042 nucleotide-binding protein	CDS|gi|254468933|ref|ZP_05082339.1| conserved hypothetical protein [beta proteobacterium KB13]
NB46_00071		2562801142		Phosphotransferase system, mannose/fructose-specific component IIA		59.3105	( 4 )		3.42259	( 2 )		251.907	( 25 )		110.004	( 39 )		59.1854	( 11 )		159.433	( 11 )		16.4067	( 1 )		1.83994	( 1 )		35.4314	( 11 )		154.026	( 10 )		8.64316	( 2 )		EC:2.7.1.69	KO:K02793	Fructose and mannose metabolism $ Amino sugar and nucleotide sugar metabolism $ Metabolic pathways $ Phosphotransferase system (PTS)	PTS system, mannose-specific IIA component [EC:2.7.1.69]	CDS|gi|254468368|ref|ZP_05081774.1| PTS system fructose IIA component, putative [beta proteobacterium KB13]
NB46_00072		2562801143		Phosphotransferase System HPr (HPr) Family		29.389	( 4 )		2.52997	( 2 )		160.605	( 33 )		72.22	( 33 )		33.225	( 11 )		109.961	( 19 )		10.2548	( 3 )		0.764301	( 0 )		26.0819	( 10 )		79.9696	( 4 )		4.63543	( 1 )		0	KO:K11189	NA	phosphocarrier protein	CDS|gi|29654077|ref|NP_819769.1| phosphocarrier protein HPr [Coxiella burnetii RSA 493] gi|161830124|ref|YP_001596946.1| phosphocarrier protein HPr [Coxiella burnetii RSA 331] gi|154706040|ref|YP_001424150.1| phosphocarrier protein HPr [Coxiella burnetii Dugway 5J108-111] gi|212212792|ref|YP_002303728.1| phosphocarrier protein [Coxiella burnetii CbuG_Q212] gi|212219033|ref|YP_002305820.1| phospho…
NB46_00073		2562801144		phosphoenolpyruvate--protein phosphotransferase (EC 2.7.3.9)		92.4525	( 14 )		20.2292	( 6 )		558.974	( 124 )		232.612	( 70 )		118.312	( 25 )		380.608	( 52 )		40.2538	( 14 )		4.4481	( 2 )		83.5911	( 10 )		351.522	( 29 )		21.3411	( 6 )		EC:2.7.3.9	KO:K08483	Phosphotransferase system (PTS)	phosphotransferase system, enzyme I, PtsI [EC:2.7.3.9]	CDS|gi|254468326|ref|ZP_05081732.1| phosphoenolpyruvate-protein phosphotransferase [beta proteobacterium KB13]
NB46_00074		2562801145		oligopeptidase A (EC:3.4.24.70). Metallo peptidase. MEROPS family M03A		195.821	( 20 )		38.9746	( 6 )		1407.76	( 219 )		517.175	( 131 )		333.737	( 37 )		915.573	( 79 )		99.1176	( 28 )		9.86249	( 7 )		107.767	( 33 )		764.494	( 60 )		33.1682	( 15 )		EC:3.4.24.70	KO:K01414	NA	oligopeptidase A [EC:3.4.24.70]	CDS|gi|254468940|ref|ZP_05082346.1| peptidase family M3 protein [beta proteobacterium KB13]
NB46_00075		2562801146		exodeoxyribonuclease III		47.4634	( 11 )		4.10866	( 3 )		334.093	( 26 )		121.595	( 35 )		86.873	( 14 )		209.188	( 16 )		17.0215	( 1 )		1.77916	( 2 )		17.5751	( 5 )		150.142	( 14 )		5.75979	( 2 )		EC:3.1.11.2	KO:K01142	Base excision repair	exodeoxyribonuclease III [EC:3.1.11.2]	CDS|gi|254468067|ref|ZP_05081473.1| exodeoxyribonuclease III [beta proteobacterium KB13]
NB46_00076		2562801147		Response regulator containing CheY-like receiver, AAA-type ATPase, and DNA-binding domains		97.847	( 6 )		12.9819	( 4 )		333.838	( 3 )		165.971	( 58 )		102.571	( 25 )		197.74	( 17 )		32.8653	( 19 )		3.37234	( 2 )		62.0832	( 25 )		168.212	( 16 )		14.2432	( 4 )						CDS|gi|254468832|ref|ZP_05082238.1| two component, sigma54 specific, transcriptional regulator, Fis family [beta proteobacterium KB13]
NB46_00077		2562801148		Signal transduction histidine kinase involved in nitrogen fixation and metabolism regulation		87.3277	( 4 )		11.5362	( 3 )		329.691	( 26 )		156.043	( 51 )		101.496	( 12 )		155.213	( 18 )		29.9573	( 18 )		2.56353	( 1 )		51.5568	( 6 )		156.896	( 18 )		19.0767	( 5 )						CDS|gi|254467955|ref|ZP_05081361.1| periplasmic sensor signal transduction histidine kinase [beta proteobacterium KB13]
NB46_00078		2562801149		Domain of unknown function (DUF4390)		50.2152	( 6 )		4.87794	( 1 )		100.997	( 19 )		68.6594	( 38 )		47.9072	( 26 )		77.9376	( 26 )		9.04715	( 6 )		0.824854	( 0 )		19.144	( 6 )		54.084	( 6 )		4.15854	( 1 )						CDS|gi|239813611|ref|YP_002942521.1| proline rich signal peptide protein [Variovorax paradoxus S110]
NB46_00079		2562801150		tRNA and rRNA cytosine-C5-methylases		343.265	( 30 )		28.1713	( 17 )		646.74	( 108 )		314.001	( 181 )		271.316	( 92 )		292.758	( 53 )		41.2854	( 23 )		3.23484	( 2 )		79.3158	( 35 )		209.061	( 16 )		12.6906	( 1 )		EC:2.1.1.176	KO:K03500	NA	16S rRNA (cytosine967-C5)-methyltransferase [EC:2.1.1.176]	CDS|gi|254467784|ref|ZP_05081190.1| sun protein [beta proteobacterium KB13]
NB46_00080		2562801151		methionyl-tRNA formyltransferase		304.902	( 13 )		59.658	( 6 )		690.725	( 84 )		247.894	( 88 )		250.244	( 54 )		266.321	( 15 )		36.9494	( 5 )		5.94811	( 3 )		66.5542	( 10 )		260.348	( 10 )		21.3941	( 5 )		EC:2.1.2.9	KO:K00604	One carbon pool by folate $ Aminoacyl-tRNA biosynthesis	methionyl-tRNA formyltransferase [EC:2.1.2.9]	CDS|gi|254468862|ref|ZP_05082268.1| methionyl-tRNA formyltransferase [beta proteobacterium KB13]
NB46_00081		2562801152		peptide deformylase (EC 3.5.1.88)		514.038	( 54 )		68.8785	( 8 )		782.221	( 143 )		276.524	( 35 )		209.457	( 33 )		309.675	( 23 )		35.3901	( 7 )		7.00724	( 2 )		107.875	( 13 )		279.134	( 33 )		26.6385	( 4 )		EC:3.5.1.88	KO:K01462	NA	peptide deformylase [EC:3.5.1.88]	CDS|gi|254467786|ref|ZP_05081192.1| peptide deformylase [beta proteobacterium KB13]
NB46_00082		2562801153		Uncharacterized protein conserved in bacteria		950.823	( 140 )		56.5006	( 18 )		2200.91	( 523 )		1130.9	( 304 )		624.226	( 105 )		816.653	( 83 )		54.8279	( 8 )		9.74945	( 5 )		409.423	( 50 )		801.216	( 93 )		56.8386	( 11 )		0	KO:K03747	NA	Smg protein	CDS|gi|118594098|ref|ZP_01551445.1| hypothetical protein MB2181_00480 [Methylophilales bacterium HTCC2181]
NB46_00083		2562801154		5,10-methylenetetrahydrofolate reductase (NAD(P)) (EC 1.5.1.20)		228.106	( 9 )		35.8684	( 9 )		1319.22	( 420 )		464.119	( 89 )		421.411	( 127 )		279.512	( 8 )		21.4204	( 11 )		2.94779	( 2 )		45.0641	( 5 )		201.709	( 15 )		10.4355	( 1 )		EC:1.5.1.20	KO:K00297	One carbon pool by folate $ Methane metabolism $ Carbon fixation pathways in prokaryotes $ Metabolic pathways $ Microbial metabolism in diverse environments	methylenetetrahydrofolate reductase (NADPH) [EC:1.5.1.20]	CDS|gi|118594099|ref|ZP_01551446.1| metF; 5,10-methylenetetrahydrofolate reductase oxidoreductase protein [Methylophilales bacterium HTCC2181]
NB46_00084		2562801155		adenosylhomocysteinase (EC 3.3.1.1)		1508	( 100 )		382.15	( 34 )		10479.1	( 3599 )		4122.18	( 1259 )		3540.56	( 815 )		1442.36	( 111 )		132.093	( 70 )		14.7191	( 10 )		191.694	( 52 )		1315.65	( 85 )		74.6566	( 5 )		EC:3.3.1.1	KO:K01251	Cysteine and methionine metabolism $ Metabolic pathways	adenosylhomocysteinase [EC:3.3.1.1]	CDS|gi|254468612|ref|ZP_05082018.1| adenosylhomocysteinase [beta proteobacterium KB13]
NB46_00086		2562801156		methionine adenosyltransferase (EC 2.5.1.6)		310.924	( 28 )		46.1928	( 0 )		1927.91	( 286 )		598.761	( 77 )		314.922	( 75 )		684.55	( 62 )		49.8573	( 4 )		9.92702	( 5 )		126.123	( 25 )		558.226	( 56 )		34.3446	( 7 )		EC:2.5.1.6	KO:K00789	Cysteine and methionine metabolism $ Metabolic pathways $ Biosynthesis of secondary metabolites	S-adenosylmethionine synthetase [EC:2.5.1.6]	CDS|gi|254467914|ref|ZP_05081320.1| methionine adenosyltransferase [beta proteobacterium KB13]
NB46_00087		2562801157		Lauroyl/myristoyl acyltransferase		72.6442	( 8 )		10.6925	( 2 )		341.846	( 67 )		150.723	( 38 )		68.8411	( 19 )		184.234	( 11 )		14.2998	( 5 )		2.38975	( 1 )		50.4667	( 7 )		188.252	( 30 )		15.5859	( 1 )		EC:2.3.1.-	KO:K02517	Lipopolysaccharide biosynthesis $ Metabolic pathways	lipid A biosynthesis lauroyl acyltransferase [EC:2.3.1.-]	CDS|gi|254467959|ref|ZP_05081365.1| lipid A biosynthesis acyltransferase [beta proteobacterium KB13]
NB46_00088		2562801158		diaminopimelate epimerase (EC 5.1.1.7)		106.217	( 10 )		17.4584	( 6 )		545.986	( 22 )		218.202	( 65 )		102.411	( 29 )		302.854	( 44 )		21.9084	( 7 )		3.59463	( 2 )		76.0057	( 13 )		302.316	( 31 )		18.9989	( 2 )		EC:5.1.1.7	KO:K01778	Lysine biosynthesis $ Metabolic pathways $ Biosynthesis of secondary metabolites $ Microbial metabolism in diverse environments	diaminopimelate epimerase [EC:5.1.1.7]	CDS|gi|254467977|ref|ZP_05081383.1| diaminopimelate epimerase [beta proteobacterium KB13]
NB46_00089		2562801159		tyrosine recombinase XerC		51.83	( 3 )		6.45275	( 1 )		382.198	( 63 )		131.972	( 22 )		51.0139	( 18 )		200.711	( 17 )		9.76659	( 2 )		2.5677	( 2 )		47.1941	( 5 )		170.823	( 18 )		7.36043	( 0 )		0	KO:K03733	NA	integrase/recombinase XerC	CDS|gi|254467807|ref|ZP_05081213.1| tyrosine recombinase XerC [beta proteobacterium KB13]
NB46_00090		2562801160		Signal transducing histidine kinase, homodimeric domain		30.6569	( 3 )		2.33034	( 1 )		172.68	( 40 )		62.5542	( 14 )		37.0825	( 14 )		64.8551	( 17 )		5.13707	( 1 )		1.18481	( 1 )		17.9665	( 2 )		91.766	( 14 )		3.63741	( 1 )						CDS|gi|254468239|ref|ZP_05081645.1| hypothetical protein KB13_464 [beta proteobacterium KB13]
NB46_00091		2562801161		cell division protein ZapA		35.728	( 3 )		5.73336	( 1 )		230.051	( 54 )		75.1893	( 33 )		60.6509	( 28 )		83.0098	( 27 )		7.84715	( 3 )		1.38297	( 1 )		14.8145	( 3 )		102.481	( 14 )		3.85857	( 1 )		0	KO:K09888	NA	cell division protein ZapA	CDS|gi|254468503|ref|ZP_05081909.1| conserved hypothetical protein [beta proteobacterium KB13]
NB46_00092		2562801162		Uncharacterized protein conserved in bacteria		68.112	( 9 )		4.15661	( 2 )		380.384	( 33 )		125.611	( 21 )		66.5459	( 21 )		155.282	( 5 )		11.578	( 0 )		2.01732	( 1 )		25.8138	( 4 )		81.7634	( 9 )		6.6107	( 0 )		0	KO:K09966	NA	hypothetical protein	CDS|gi|254468342|ref|ZP_05081748.1| conserved hypothetical protein [beta proteobacterium KB13]
NB46_00093		2562801163		Uncharacterized conserved protein		101.401	( 8 )		14.7875	( 4 )		680.643	( 155 )		329.354	( 68 )		161.821	( 52 )		263.245	( 12 )		27.0149	( 10 )		3.7601	( 2 )		49.389	( 7 )		175.326	( 10 )		16.2341	( 4 )						CDS|gi|254468075|ref|ZP_05081481.1| ubiquinol-Cytochrome c reductase, iron-sulfur subunit [beta proteobacterium KB13]
NB46_00094		2562801164		WD-40 repeat-containing protein		637.332	( 81 )		105.792	( 10 )		4940.69	( 248 )		1710.8	( 308 )		661.631	( 233 )		1938.25	( 239 )		181.373	( 30 )		28.9622	( 12 )		231.947	( 69 )		1831.35	( 211 )		146.819	( 51 )						CDS|gi|254469014|ref|ZP_05082420.1| hypothetical protein KB13_1239 [beta proteobacterium KB13]
NB46_00095		2562801165		L-threonine ammonia-lyase (EC 4.3.1.19)		397.736	( 44 )		42.0431	( 5 )		1703.94	( 303 )		528.17	( 13 )		227.945	( 51 )		492.297	( 29 )		36.1804	( 6 )		6.61558	( 2 )		115.584	( 12 )		605.855	( 40 )		37.2179	( 10 )		EC:4.3.1.19	KO:K01754	Glycine, serine and threonine metabolism $ Valine, leucine and isoleucine biosynthesis $ Metabolic pathways $ Biosynthesis of secondary metabolites	threonine dehydratase [EC:4.3.1.19]	CDS|gi|254468486|ref|ZP_05081892.1| threonine ammonia-lyase, biosynthetic [beta proteobacterium KB13]
NB46_00096		2562801166		ribose-5-phosphate isomerase (EC 5.3.1.6)		899.75	( 91 )		64.3043	( 8 )		2389.63	( 426 )		694.929	( 185 )		309.271	( 93 )		527.758	( 46 )		33.442	( 11 )		8.65335	( 5 )		119.038	( 20 )		474.376	( 39 )		24.207	( 2 )		EC:5.3.1.6	KO:K01807	Pentose phosphate pathway $ Carbon fixation in photosynthetic organisms $ Metabolic pathways $ Biosynthesis of secondary metabolites $ Microbial metabolism in diverse environments	ribose 5-phosphate isomerase A [EC:5.3.1.6]	CDS|gi|254468293|ref|ZP_05081699.1| ribose 5-phosphate isomerase A [beta proteobacterium KB13]
NB46_00097		2562801167		phosphate uptake regulator, PhoU		570.005	( 75 )		62.3439	( 9 )		2427.6	( 638 )		749.747	( 34 )		301.66	( 82 )		717.775	( 32 )		43.2472	( 11 )		9.2798	( 5 )		156.91	( 15 )		559.698	( 50 )		31.6786	( 5 )		0	KO:K02039	NA	phosphate transport system protein	CDS|gi|254469037|ref|ZP_05082443.1| phosphate transport system regulatory protein PhoU [beta proteobacterium KB13]
NB46_00098		2562801168		Fe-S cluster protector protein		129.876	( 16 )		17.9352	( 4 )		521.149	( 37 )		182.899	( 36 )		93.9817	( 28 )		153.858	( 15 )		12.1868	( 4 )		2.13079	( 1 )		38.7471	( 2 )		127.672	( 14 )		8.37822	( 1 )						CDS|gi|254468819|ref|ZP_05082225.1| Fe(II) trafficking protein YggX [beta proteobacterium KB13]
NB46_00099		2562801169		diacylglycerol kinase (EC 2.7.1.107)		53.2977	( 11 )		4.75953	( 0 )		229.153	( 27 )		59.8853	( 14 )		32.4865	( 14 )		79.2041	( 16 )		6.38864	( 2 )		1.00674	( 0 )		21.7501	( 0 )		53.865	( 9 )		3.63741	( 1 )		EC:2.7.1.107	KO:K00901	Glycerolipid metabolism $ Glycerophospholipid metabolism $ Metabolic pathways $ Phosphatidylinositol signaling system	diacylglycerol kinase (ATP dependent) [EC:2.7.1.107]	CDS|gi|254468453|ref|ZP_05081859.1| diacylglycerol kinase [beta proteobacterium KB13]
NB46_00100		2562801170		Outer membrane receptor proteins, mostly Fe transport		205.533	( 41 )		30.736	( 6 )		588.829	( 43 )		310.681	( 25 )		185.078	( 43 )		225.288	( 24 )		24.9632	( 5 )		4.85674	( 3 )		59.4169	( 5 )		234.934	( 17 )		46.6527	( 13 )		0	KO:K02014	NA	iron complex outermembrane recepter protein	CDS|gi|254467783|ref|ZP_05081189.1| TonB-dependent receptor [beta proteobacterium KB13]
NB46_00101		2562801171		hypothetical protein		138.361	( 5 )		11.6928	( 4 )		472.565	( 31 )		264.628	( 61 )		107.146	( 18 )		264.581	( 37 )		20.8459	( 4 )		4.94135	( 3 )		82.2358	( 14 )		235.477	( 30 )		36.7813	( 2 )						CDS|gi|254467872|ref|ZP_05081278.1| hypothetical protein KB13_97 [beta proteobacterium KB13]
#N/A		#N/A		#N/A		264.522	( 51 )		19.0529	( 10 )		1949.15	( 583 )		582.928	( 296 )		269.76	( 157 )		827.318	( 121 )		48.1363	( 16 )		13.4169	( 5 )		281.544	( 135 )		841.538	( 101 )		71.3182	( 8 )						CDS|NA
NB46_00103		2562801172		Outer membrane receptor proteins, mostly Fe transport		289.294	( 15 )		21.6993	( 1 )		3247.88	( 172 )		1148.42	( 321 )		306.712	( 132 )		300.584	( 22 )		16.2265	( 4 )		2.27664	( 1 )		46.072	( 13 )		964.318	( 71 )		16.7363	( 3 )		0	KO:K02014	NA	iron complex outermembrane recepter protein	CDS|gi|254467961|ref|ZP_05081367.1| putative TonB-dependent receptor [beta proteobacterium KB13]
NB46_00104		2562801173		hypothetical protein		155.141	( 7 )		8.32013	( 1 )		958.105	( 192 )		373.023	( 211 )		133.823	( 66 )		223.263	( 20 )		13.4488	( 3 )		2.51503	( 1 )		33.1349	( 6 )		374.945	( 23 )		6.97892	( 2 )						CDS|gi|254468991|ref|ZP_05082397.1| conserved hypothetical protein [beta proteobacterium KB13]
NB46_00106		2562801175		N-acetylglucosamine kinase (EC 2.7.1.59)		47.6521	( 4 )		7.28857	( 2 )		275.346	( 29 )		81.4795	( 16 )		117.242	( 5 )		84.3703	( 12 )		7.75789	( 2 )		0.877231	( 1 )		19.0405	( 3 )		62.8077	( 2 )		6.61401	( 1 )		EC:2.7.1.4	KO:K00847	NA	fructokinase [EC:2.7.1.4]	CDS|gi|254468724|ref|ZP_05082130.1| ROK family protein [beta proteobacterium KB13]
NB46_00107		2562801176		Uncharacterized relative of glutathione S-transferase, MAPEG superfamily		302.048	( 11 )		25.6778	( 4 )		402.363	( 150 )		151.283	( 83 )		75.1863	( 24 )		245.738	( 26 )		23.6364	( 10 )		2.53126	( 2 )		56.6795	( 27 )		182.853	( 15 )		7.17815	( 3 )		0	KO:K07136	NA	0	CDS|gi|254468989|ref|ZP_05082395.1| glutathione S-transfersae-related protein [beta proteobacterium KB13]
NB46_00108		2562801177		Bacterioferritin (cytochrome b1)		1375.73	( 79 )		1020.87	( 99 )		1522.32	( 516 )		688.044	( 103 )		1561	( 293 )		772.044	( 47 )		43.1173	( 6 )		6.97139	( 4 )		760.108	( 74 )		671.32	( 48 )		124.292	( 25 )		0	KO:K03594	NA	bacterioferritin	CDS|gi|254468866|ref|ZP_05082272.1| ferritin and Dps [beta proteobacterium KB13]
NB46_00109		2562801178		Predicted redox protein, regulator of disulfide bond formation		120.727	( 16 )		98.0826	( 13 )		440.03	( 96 )		209.38	( 27 )		620.646	( 75 )		192.195	( 19 )		10.8653	( 3 )		2.05022	( 2 )		73.5809	( 9 )		156.053	( 13 )		29.2848	( 6 )		EC:2.8.1.-	KO:K04085	NA	tRNA 2-thiouridine synthesizing protein A [EC:2.8.1.-]	CDS|gi|254467999|ref|ZP_05081405.1| conserved hypothetical protein [beta proteobacterium KB13]
NB46_00110		2562801179		valyl-tRNA synthetase (EC 6.1.1.9)		1677.3	( 17 )		335.982	( 23 )		3738.5	( 621 )		1434.58	( 322 )		1154.71	( 253 )		1237.2	( 110 )		135.608	( 30 )		18.3983	( 9 )		342.593	( 56 )		1166.67	( 80 )		85.4595	( 1 )		EC:6.1.1.9	KO:K01873	Valine, leucine and isoleucine biosynthesis $ Aminoacyl-tRNA biosynthesis	valyl-tRNA synthetase [EC:6.1.1.9]	CDS|gi|254467798|ref|ZP_05081204.1| valyl-tRNA synthetase [beta proteobacterium KB13]
NB46_00111		2562801180		Dinucleotide-utilizing enzymes involved in molybdopterin and thiamine biosynthesis family 2		140.085	( 17 )		23.2202	( 2 )		433.804	( 4 )		160.88	( 29 )		129.319	( 35 )		115.569	( 10 )		11.4664	( 2 )		1.73454	( 1 )		29.6942	( 1 )		71.2019	( 7 )		7.89205	( 2 )		0	KO:K11996	NA	adenylyltransferase and sulfurtransferase	CDS|gi|254467911|ref|ZP_05081317.1| hypothetical protein KB13_136 [beta proteobacterium KB13]
#N/A		#N/A		#N/A		25.5068	( 8 )		1.40938	( 1 )		107.027	( 5 )		31.7024	( 14 )		15.2013	( 17 )		81.1438	( 13 )		8.28482	( 4 )		1.34238	( 1 )		10.1266	( 5 )		35.1737	( 2 )		3.20487	( 1 )						CDS|gi|320540729|ref|ZP_08040334.1| phage integrase, partial [Serratia symbiotica str. Tucson]
#N/A		#N/A		#N/A		16.8064	( 6 )		1.67559	( 1 )		70.5192	( 17 )		20.1807	( 10 )		11.5642	( 11 )		57.3765	( 9 )		5.30417	( 3 )		0.97024	( 1 )		6.09692	( 3 )		23.0131	( 4 )		1.64142	( 1 )						CDS|gi|289624246|ref|ZP_06457200.1| hypothetical protein PsyrpaN_03711 [Pseudomonas syringae pv. aesculi str. NCPPB 3681]
NB46_00116		2562801185		5,10-methylene-tetrahydrofolate dehydrogenase/Methenyl tetrahydrofolate cyclohydrolase		193.774	( 16 )		20.1323	( 4 )		1021.03	( 179 )		277.282	( 34 )		136.617	( 22 )		339.961	( 42 )		30.3995	( 8 )		4.61345	( 2 )		74.0383	( 32 )		349.363	( 37 )		14.529	( 7 )		EC:1.5.1.5	KO:K01491	One carbon pool by folate $ Carbon fixation pathways in prokaryotes $ Metabolic pathways $ Microbial metabolism in diverse environments	methylenetetrahydrofolate dehydrogenase (NADP+) / methenyltetrahydrofolate cyclohydrolase [EC:1.5.1.5 3.5.4.9]	CDS|gi|254469045|ref|ZP_05082451.1| bifunctional protein FolD [beta proteobacterium KB13]
NB46_00117		2562801186		transcriptional regulator, TraR/DksA family		350.527	( 15 )		44.9282	( 16 )		1691.77	( 282 )		656.357	( 136 )		484.715	( 146 )		689.452	( 132 )		80.2583	( 29 )		11.3538	( 6 )		121.498	( 106 )		440.251	( 26 )		43.4074	( 26 )						CDS|gi|254468872|ref|ZP_05082278.1| transcriptional regulator, TraR/DksA family [beta proteobacterium KB13]
NB46_00118		2562801187		polyribonucleotide nucleotidyltransferase		4081.15	( 76 )		362.881	( 21 )		6732.91	( 1256 )		2972.65	( 107 )		2407.73	( 351 )		2076.85	( 356 )		324.252	( 82 )		26.3507	( 17 )		157.368	( 111 )		1392.38	( 82 )		74.8656	( 26 )		EC:2.7.7.8	KO:K00962	Purine metabolism $ Pyrimidine metabolism $ RNA degradation	polyribonucleotide nucleotidyltransferase [EC:2.7.7.8]	CDS|gi|254468592|ref|ZP_05081998.1| polyribonucleotide nucleotidyltransferase [beta proteobacterium KB13]
NB46_00119		2562801188		SSU ribosomal protein S15P		1338.43	( 284 )		150.348	( 21 )		2975.02	( 294 )		1329.59	( 424 )		945.876	( 124 )		1261.14	( 38 )		275.668	( 14 )		20.6055	( 9 )		335.479	( 127 )		841.272	( 47 )		62.3735	( 39 )		0	KO:K02956	Ribosome	small subunit ribosomal protein S15	CDS|gi|254468616|ref|ZP_05082022.1| ribosomal protein S15 [beta proteobacterium KB13]
NB46_00120		2562801189		tRNA pseudouridine synthase B (EC 4.2.1.70)		56.4435	( 5 )		23.6802	( 7 )		393.717	( 33 )		126.164	( 34 )		104.864	( 43 )		92.3491	( 12 )		6.17885	( 1 )		0.679429	( 1 )		4.66657	( 1 )		55.4587	( 10 )		3.80024	( 0 )		EC:5.4.99.25	KO:K03177	NA	tRNA pseudouridine55 synthase [EC:5.4.99.25]	CDS|gi|254467865|ref|ZP_05081271.1| tRNA pseudouridine synthase B [beta proteobacterium KB13]
NB46_00121		2562801190		ribosome-binding factor A		21.1028	( 4 )		8.41699	( 2 )		210.802	( 14 )		82.6653	( 31 )		40.378	( 16 )		62.1264	( 5 )		3.91146	( 1 )		0.367946	( 0 )		2.69014	( 1 )		42.013	( 4 )		1.27244	( 0 )		0	KO:K02834	NA	ribosome-binding factor A	CDS|gi|254467808|ref|ZP_05081214.1| ribosome-binding factor A [beta proteobacterium KB13]
NB46_00122		2562801191		bacterial translation initiation factor 2 (bIF-2)		1488.47	( 60 )		213.018	( 31 )		3763.19	( 498 )		1338.92	( 304 )		966.779	( 223 )		1173.98	( 161 )		77.2416	( 10 )		10.7563	( 8 )		94.8323	( 22 )		883.832	( 47 )		38.4665	( 5 )		0	KO:K02519	NA	translation initiation factor IF-2	CDS|gi|254468667|ref|ZP_05082073.1| translation initiation factor IF-2 [beta proteobacterium KB13]
NB46_00123		2562801192		NusA antitermination factor		2474.43	( 582 )		321.997	( 29 )		4765.85	( 351 )		1758.54	( 41 )		1323.93	( 294 )		1182.22	( 196 )		108.098	( 31 )		10.7314	( 9 )		104.41	( 45 )		991.978	( 111 )		43.4251	( 5 )		0	KO:K02600	NA	N utilization substance protein A	CDS|gi|254468012|ref|ZP_05081418.1| transcription termination factor NusA [beta proteobacterium KB13]
NB46_00124		2562801193		Uncharacterized protein conserved in bacteria		709.149	( 115 )		154.194	( 30 )		1492.09	( 66 )		608.058	( 98 )		443.901	( 80 )		491.126	( 69 )		49.7033	( 8 )		4.07999	( 3 )		70.0176	( 45 )		317.974	( 22 )		12.3642	( 4 )		0	KO:K09748	NA	ribosome maturation factor RimP	CDS|gi|254468932|ref|ZP_05082338.1| hypothetical protein KB13_1157 [beta proteobacterium KB13]
NB46_00125		2562801194		tyrosyl-tRNA synthetase (EC 6.1.1.1)		560.43	( 32 )		54.0782	( 12 )		1423.31	( 204 )		542.953	( 149 )		321.75	( 60 )		527.286	( 37 )		43.9381	( 8 )		6.72795	( 4 )		100.479	( 44 )		423.971	( 43 )		15.4196	( 7 )		EC:6.1.1.1	KO:K01866	Aminoacyl-tRNA biosynthesis	tyrosyl-tRNA synthetase [EC:6.1.1.1]	CDS|gi|254468670|ref|ZP_05082076.1| tyrosyl-tRNA synthetase [beta proteobacterium KB13]
NB46_00126		2562801195		Predicted molecular chaperone distantly related to HSP70-fold metalloproteases		106.809	( 17 )		9.18429	( 3 )		334.459	( 31 )		138.621	( 31 )		55.4907	( 13 )		174.573	( 25 )		14.5063	( 3 )		2.22413	( 1 )		31.3424	( 2 )		164.244	( 13 )		8.09266	( 3 )		EC:2.7.1.170	KO:K09001	NA	anhydro-N-acetylmuramic acid kinase [EC:2.7.1.170]	CDS|gi|254468554|ref|ZP_05081960.1| anhydro-N-acetylmuramic acid kinase [beta proteobacterium KB13]
NB46_00127		2562801196		citrate synthase (EC 2.3.3.1)		767.032	( 39 )		62.1628	( 8 )		2735.18	( 540 )		932.638	( 13 )		556.062	( 211 )		1040.88	( 124 )		64.7632	( 18 )		11.9931	( 8 )		154.694	( 22 )		691.231	( 86 )		33.0272	( 8 )		EC:2.3.3.1	KO:K01647	Citrate cycle (TCA cycle) $ Glyoxylate and dicarboxylate metabolism $ Metabolic pathways $ Biosynthesis of secondary metabolites $ Microbial metabolism in diverse environments	citrate synthase [EC:2.3.3.1]	CDS|gi|254468767|ref|ZP_05082173.1| citrate (Si)-synthase [beta proteobacterium KB13]
NB46_00128		2562801197		Iron-sulfur cluster assembly accessory protein		651.544	( 68 )		66.0305	( 11 )		1537.88	( 260 )		570.846	( 7 )		516.022	( 110 )		686.29	( 66 )		45.3191	( 6 )		7.57348	( 4 )		89.6417	( 8 )		447.502	( 35 )		34.7013	( 8 )		0	KO:K15724	NA	iron-sulfur cluster insertion protein	CDS|gi|254468221|ref|ZP_05081627.1| HesB/YadR/YfhF [beta proteobacterium KB13]
NB46_00129		2562801198		Integral membrane protein CcmA involved in cell shape determination		712.079	( 103 )		90.6727	( 23 )		1389.45	( 216 )		629.723	( 145 )		663.929	( 78 )		448.701	( 55 )		42.5633	( 13 )		6.11783	( 3 )		86.2443	( 31 )		384.645	( 28 )		30.8138	( 7 )						CDS|gi|254468102|ref|ZP_05081508.1| integral membrane protein involved in cell shape determination [beta proteobacterium KB13]
NB46_00130		2562801199		hypothetical protein		604.862	( 183 )		108.397	( 19 )		1550.11	( 122 )		709.244	( 238 )		885.551	( 237 )		375.815	( 25 )		32.861	( 6 )		4.68633	( 2 )		47.5055	( 15 )		339.824	( 25 )		21.4419	( 3 )						CDS|gi|254468696|ref|ZP_05082102.1| hypothetical protein KB13_921 [beta proteobacterium KB13]
NB46_00131		2562801200		N-acetyl-gamma-glutamyl-phosphate reductase (EC 1.2.1.38)		1244.99	( 340 )		328.172	( 43 )		3006.93	( 302 )		1395.13	( 298 )		1986	( 525 )		687.094	( 88 )		67.0265	( 5 )		10.0201	( 5 )		140.031	( 24 )		588.162	( 67 )		57.7229	( 4 )		EC:1.2.1.38	KO:K00145	Lysine biosynthesis $ Arginine and proline metabolism $ Metabolic pathways $ Biosynthesis of secondary metabolites	N-acetyl-gamma-glutamyl-phosphate reductase [EC:1.2.1.38]	CDS|gi|254468602|ref|ZP_05082008.1| N-acetyl-gamma-glutamyl-phosphate reductase [beta proteobacterium KB13]
NB46_00132		2562801201		SSU ribosomal protein S9P		485.828	( 70 )		273.227	( 45 )		3689.32	( 508 )		1866.56	( 225 )		1395.91	( 32 )		1504.39	( 312 )		342.153	( 75 )		29.9793	( 15 )		151.653	( 113 )		1235.53	( 69 )		125.445	( 65 )		0	KO:K02996	Ribosome	small subunit ribosomal protein S9	CDS|gi|254469040|ref|ZP_05082446.1| ribosomal protein S9 [beta proteobacterium KB13]
NB46_00133		2562801202		LSU ribosomal protein L13P		2991.74	( 69 )		793.804	( 61 )		9827.18	( 1822 )		4773.83	( 363 )		3418.17	( 299 )		3570.42	( 683 )		659.377	( 125 )		58.6177	( 29 )		798.498	( 327 )		2087.93	( 114 )		199.279	( 69 )		0	KO:K02871	Ribosome	large subunit ribosomal protein L13	CDS|gi|254468327|ref|ZP_05081733.1| ribosomal protein L13 [beta proteobacterium KB13]
NB46_00134		2562801203		4-hydroxybenzoate polyprenyltransferase (EC 2.5.1.39)		33.3012	( 7 )		7.19652	( 3 )		262.886	( 49 )		103.488	( 44 )		57.4996	( 21 )		91.9767	( 15 )		8.7761	( 4 )		0.788499	( 1 )		16.8905	( 5 )		75.2879	( 10 )		3.21294	( 1 )		EC:2.5.1.-	KO:K03179	Ubiquinone and other terpenoid-quinone biosynthesis $ Metabolic pathways $ Biosynthesis of secondary metabolites	4-hydroxybenzoate octaprenyltransferase [EC:2.5.1.-]	CDS|gi|254467912|ref|ZP_05081318.1| 4-hydroxybenzoate octaprenyltransferase [beta proteobacterium KB13]
NB46_00135		2562801204		chorismate lyase (EC 4.1.3.40)		15.4836	( 2 )		2.11989	( 2 )		83.1002	( 37 )		31.2979	( 11 )		14.5554	( 8 )		33.5879	( 2 )		3.25504	( 1 )		0.262798	( 0 )		4.94801	( 1 )		28.9086	( 1 )		1.13739	( 0 )						CDS|gi|254468920|ref|ZP_05082326.1| hypothetical protein KB13_1145 [beta proteobacterium KB13]
NB46_00136		2562801205		ATP-dependent DNA helicase RecG (EC 3.6.1.-)		89.5612	( 15 )		26.1613	( 4 )		452.864	( 25 )		188.663	( 77 )		125.954	( 41 )		142.446	( 10 )		20.3927	( 5 )		2.782	( 2 )		32.4544	( 14 )		129.078	( 14 )		7.35698	( 3 )		EC:3.6.4.12	KO:K03655	Homologous recombination	ATP-dependent DNA helicase RecG [EC:3.6.4.12]	CDS|gi|254468480|ref|ZP_05081886.1| ATP-dependent DNA helicase RecG [beta proteobacterium KB13]
NB46_00137		2562801206		endoribonuclease L-PSP		167.789	( 26 )		25.1864	( 6 )		789.209	( 140 )		367.687	( 153 )		203.001	( 67 )		386.625	( 52 )		33.0384	( 8 )		3.72435	( 2 )		72.7849	( 29 )		211.237	( 11 )		9.55348	( 2 )						CDS|gi|254468205|ref|ZP_05081611.1| endoribonuclease L-PSP, putative [beta proteobacterium KB13]
NB46_00138		2562801207		(p)ppGpp synthetase, RelA/SpoT family		751.959	( 66 )		138.61	( 14 )		2248.88	( 266 )		951.511	( 159 )		496.123	( 84 )		991.267	( 99 )		110.461	( 21 )		14.6742	( 9 )		251.929	( 57 )		749.248	( 50 )		57.9004	( 1 )		EC:2.7.6.5	KO:K00951	Purine metabolism	GTP pyrophosphokinase [EC:2.7.6.5]	CDS|gi|254468176|ref|ZP_05081582.1| guanosine-3,5-bis(diphosphate) 3-pyrophosphohydrolase [beta proteobacterium KB13]
NB46_00139		2562801208		DNA-directed RNA polymerase subunit omega (EC 2.7.7.6)		216.801	( 14 )		52.0446	( 10 )		1042.3	( 109 )		469.083	( 70 )		166.764	( 12 )		369.111	( 25 )		45.3865	( 10 )		6.69232	( 2 )		147.778	( 41 )		302.792	( 12 )		33.478	( 5 )		EC:2.7.7.6	KO:K03060	Purine metabolism $ Pyrimidine metabolism $ Metabolic pathways $ RNA polymerase	DNA-directed RNA polymerase subunit omega [EC:2.7.7.6]	CDS|gi|254468889|ref|ZP_05082295.1| DNA-directed RNA polymerase, omega subunit [beta proteobacterium KB13]
NB46_00140		2562801209		guanylate kinase (EC 2.7.4.8)		399.411	( 45 )		57.3666	( 28 )		1326.83	( 139 )		551.35	( 180 )		299.904	( 80 )		508.658	( 82 )		54.1481	( 29 )		5.96417	( 4 )		152.682	( 111 )		369.594	( 22 )		17.7397	( 5 )		EC:2.7.4.8	KO:K00942	Purine metabolism $ Metabolic pathways	guanylate kinase [EC:2.7.4.8]	CDS|gi|254469069|ref|ZP_05082475.1| guanylate kinase [beta proteobacterium KB13]
NB46_00141		2562801210		TIGR00255 family protein		240.196	( 5 )		27.1625	( 2 )		832.491	( 215 )		317.785	( 46 )		183.056	( 27 )		211.734	( 45 )		19.1001	( 4 )		3.23857	( 2 )		49.6029	( 14 )		188.954	( 15 )		7.61978	( 2 )						CDS|gi|254468951|ref|ZP_05082357.1| protein YicC [beta proteobacterium KB13]
NB46_00142		2562801211		RNAse PH (EC 2.7.7.56)		167.898	( 7 )		22.9218	( 6 )		407.173	( 40 )		133.797	( 36 )		75.0661	( 21 )		152.883	( 17 )		12.081	( 2 )		1.71472	( 1 )		47.3048	( 15 )		174.065	( 8 )		14.0615	( 3 )		EC:2.7.7.56	KO:K00989	NA	ribonuclease PH [EC:2.7.7.56]	CDS|gi|118594148|ref|ZP_01551495.1| tRNA nucleotidyltransferase [Methylophilales bacterium HTCC2181]
NB46_00143		2562801212		non-canonical purine NTP pyrophosphatase, RdgB/HAM1 family		151.46	( 41 )		15.5138	( 3 )		393.825	( 75 )		148.688	( 43 )		73.5397	( 20 )		170.996	( 32 )		13.106	( 3 )		2.47442	( 1 )		32.3548	( 5 )		135.424	( 5 )		7.95476	( 1 )		EC:3.6.1.66	KO:K02428	Purine metabolism $ Pyrimidine metabolism $ Metabolic pathways	XTP/dITP diphosphohydrolase [EC:3.6.1.66]	CDS|gi|254468595|ref|ZP_05082001.1| non-canonical purine NTP pyrophosphatase, rdgB/HAM1 family [beta proteobacterium KB13]
NB46_00144		2562801213		hypothetical protein		80.9707	( 35 )		10.3568	( 4 )		249.675	( 10 )		109.14	( 32 )		68.8743	( 14 )		133.358	( 14 )		14.3126	( 4 )		2.78561	( 2 )		29.2228	( 7 )		86.8827	( 13 )		6.89192	( 1 )						CDS|gi|118594150|ref|ZP_01551497.1| hypothetical protein MB2181_00740 [Methylophilales bacterium HTCC2181]
NB46_00145		2562801214		putative oxygen-independent coproporphyrinogen III oxidase		179.935	( 14 )		30.4158	( 4 )		507.964	( 90 )		201.461	( 36 )		125.324	( 47 )		225.351	( 13 )		25.0676	( 3 )		3.24274	( 1 )		63.1425	( 4 )		221.624	( 37 )		12.9951	( 4 )		EC:1.3.99.22	KO:K02495	Porphyrin and chlorophyll metabolism $ Metabolic pathways $ Biosynthesis of secondary metabolites	oxygen-independent coproporphyrinogen III oxidase [EC:1.3.99.22]	CDS|gi|254468648|ref|ZP_05082054.1| putative oxygen-independent coproporphyrinogen III oxidase [beta proteobacterium KB13]
NB46_00146		2562801215		TIGR01244 family protein		79.3387	( 8 )		7.85717	( 2 )		313.49	( 60 )		97.8524	( 18 )		46.8847	( 17 )		135.617	( 15 )		6.52214	( 0 )		1.58907	( 1 )		48.1002	( 4 )		127.836	( 15 )		5.38993	( 1 )						CDS|gi|167587106|ref|ZP_02379494.1| hypothetical protein BuboB_17312, partial [Burkholderia ubonensis Bu]
NB46_00147		2562801216		argininosuccinate lyase (EC 4.3.2.1)		411.233	( 14 )		45.9511	( 5 )		1571.13	( 324 )		538.516	( 104 )		390.796	( 51 )		559.436	( 22 )		48.1214	( 6 )		7.35917	( 2 )		156.998	( 6 )		512.56	( 50 )		45.9165	( 10 )		EC:4.3.2.1	KO:K01755	Alanine, aspartate and glutamate metabolism $ Arginine and proline metabolism $ Metabolic pathways $ Biosynthesis of secondary metabolites	argininosuccinate lyase [EC:4.3.2.1]	CDS|gi|254467864|ref|ZP_05081270.1| argininosuccinate lyase [beta proteobacterium KB13]
NB46_00148		2562801217		hydroxymethylbilane synthase (EC 2.5.1.61)		164.701	( 11 )		21.9713	( 5 )		516.589	( 45 )		211.698	( 47 )		79.9751	( 12 )		232.269	( 13 )		21.3162	( 3 )		3.71619	( 2 )		64.0851	( 19 )		196.074	( 23 )		12.0785	( 5 )		EC:2.5.1.61	KO:K01749	Porphyrin and chlorophyll metabolism $ Metabolic pathways $ Biosynthesis of secondary metabolites	hydroxymethylbilane synthase [EC:2.5.1.61]	CDS|gi|254467792|ref|ZP_05081198.1| porphobilinogen deaminase [beta proteobacterium KB13]
NB46_00149		2562801218		Uroporphyrinogen-III synthase		103.966	( 28 )		13.8323	( 2 )		429.548	( 100 )		154.163	( 58 )		83.1121	( 17 )		145.59	( 2 )		10.2735	( 1 )		1.54068	( 1 )		36.3787	( 8 )		106.294	( 14 )		6.88461	( 1 )		EC:4.2.1.75	KO:K01719	Porphyrin and chlorophyll metabolism $ Metabolic pathways $ Biosynthesis of secondary metabolites	uroporphyrinogen-III synthase [EC:4.2.1.75]	CDS|gi|254468011|ref|ZP_05081417.1| uroporphyrinogen-III synthase [beta proteobacterium KB13]
NB46_00150		2562801219		2-polyprenylphenol hydroxylase and related flavodoxin oxidoreductases		181.611	( 20 )		95.0321	( 10 )		668.45	( 81 )		270.367	( 107 )		125.065	( 28 )		259.41	( 23 )		18.3893	( 1 )		3.82113	( 2 )		89.1163	( 10 )		177.418	( 13 )		12.6077	( 1 )		EC:1.17.1.1	KO:K00523	NA	CDP-4-dehydro-6-deoxyglucose reductase [EC:1.17.1.1]	CDS|gi|254468579|ref|ZP_05081985.1| CDP-6-deoxy-L-threo-D-glycero-4-hexulose-3-dehydrase reductase [beta proteobacterium KB13]
NB46_00151		2562801220		Protein affecting phage T7 exclusion by the F plasmid		6.19107	( 2 )		17.8626	( 6 )		43.4802	( 40 )		24.4888	( 7 )		31.8428	( 16 )		13.0247	( 3 )		1.50024	( 1 )		0.222352	( 0 )		7.05755	( 2 )		11.2668	( 1 )		1.07835	( 0 )		0	KO:K07113	NA	UPF0716 protein FxsA	CDS|gi|254467974|ref|ZP_05081380.1| FxsA cytoplasmic membrane protein [beta proteobacterium KB13]
NB46_00152		2562801221		Thiol:disulfide interchange protein		111.444	( 19 )		15.317	( 3 )		306.333	( 4 )		138.768	( 32 )		71.5745	( 19 )		226.549	( 3 )		17.9043	( 2 )		3.06538	( 1 )		56.01	( 10 )		220.261	( 34 )		20.2048	( 3 )		EC:1.8.1.8	KO:K04084	NA	thiol:disulfide interchange protein DsbD [EC:1.8.1.8]	CDS|gi|254468306|ref|ZP_05081712.1| thiol:disulfide interchange protein DsbD [beta proteobacterium KB13]
NB46_00153		2562801222		Thiol-disulfide isomerase and thioredoxins		7.87387	( 3 )		0.938583	( 1 )		78.0388	( 20 )		30.5413	( 16 )		6.4584	( 2 )		45.7344	( 5 )		2.72435	( 0 )		0.533835	( 0 )		11.2792	( 3 )		51.0292	( 7 )		2.28781	( 1 )						CDS|gi|254468694|ref|ZP_05082100.1| Redoxin superfamily protein [beta proteobacterium KB13]
NB46_00154		2562801223		3-dehydroquinate dehydratase (EC 4.2.1.10)		67.7092	( 8 )		18.8149	( 7 )		1620.14	( 184 )		611.894	( 98 )		256.832	( 62 )		730.137	( 212 )		50.2923	( 7 )		10.0198	( 5 )		144.011	( 4 )		624.484	( 55 )		24.3383	( 10 )		EC:4.2.1.10	KO:K03786	Phenylalanine, tyrosine and tryptophan biosynthesis $ Metabolic pathways $ Biosynthesis of secondary metabolites	3-dehydroquinate dehydratase II [EC:4.2.1.10]	CDS|gi|254468308|ref|ZP_05081714.1| 3-dehydroquinate dehydratase, type II [beta proteobacterium KB13]
NB46_00155		2562801224		biotin carboxyl carrier protein		48.8524	( 5 )		13.4829	( 3 )		1166.48	( 200 )		379.264	( 42 )		129.764	( 47 )		487.267	( 57 )		32.1145	( 3 )		5.83898	( 3 )		86.2356	( 16 )		493.859	( 66 )		16.5659	( 7 )		0	KO:K02160	Fatty acid biosynthesis $ Tetracycline biosynthesis $ Pyruvate metabolism $ Propanoate metabolism $ Metabolic pathways $ Biosynthesis of secondary metabolites	acetyl-CoA carboxylase biotin carboxyl carrier protein	CDS|gi|254468590|ref|ZP_05081996.1| acetyl-CoA carboxylase, biotin carboxyl carrier protein [beta proteobacterium KB13]
NB46_00156		2562801225		acetyl-CoA carboxylase, biotin carboxylase subunit		86.6419	( 15 )		16.605	( 2 )		1980.58	( 265 )		675.004	( 54 )		252.856	( 64 )		1061.89	( 74 )		53.1204	( 7 )		12.0094	( 7 )		117.445	( 23 )		875.381	( 89 )		23.5949	( 10 )		EC:6.3.4.14	KO:K01961	Fatty acid biosynthesis $ Tetracycline biosynthesis $ Pyruvate metabolism $ Propanoate metabolism $ Carbon fixation pathways in prokaryotes $ Metabolic pathways $ Biosynthesis of secondary metabolites $ Microbial metabolism in diverse environments	acetyl-CoA carboxylase, biotin carboxylase subunit [EC:6.4.1.2 6.3.4.14]	CDS|gi|254468010|ref|ZP_05081416.1| acetyl-CoA carboxylase, biotin carboxylase [beta proteobacterium KB13]
NB46_00157		2562801226		ribosomal protein L11 methyltransferase		35.021	( 2 )		11.9218	( 2 )		735.401	( 79 )		243.4	( 70 )		94.8765	( 21 )		446.723	( 53 )		20.6724	( 3 )		4.86388	( 3 )		38.3571	( 3 )		253.19	( 26 )		6.27985	( 1 )		EC:2.1.1.-	KO:K02687	NA	ribosomal protein L11 methyltransferase [EC:2.1.1.-]	CDS|gi|118594163|ref|ZP_01551510.1| ribosomal protein L11 methyltransferase [Methylophilales bacterium HTCC2181]
NB46_00158		2562801227		Uncharacterized protein related to deoxyribodipyrimidine photolyase		65.6945	( 7 )		40.841	( 8 )		188.382	( 34 )		93.3074	( 27 )		63.7771	( 33 )		164.688	( 7 )		18.6714	( 6 )		1.95291	( 1 )		66.657	( 15 )		149.811	( 11 )		21.8481	( 3 )		0	KO:K06876	NA	deoxyribodipyrimidine photolyase-related protein	CDS|gi|254468054|ref|ZP_05081460.1| deoxyribodipyrimidine photolyase family protein [beta proteobacterium KB13]
NB46_00159		2562801228		cryptochrome, DASH family		89.6569	( 22 )		129.731	( 29 )		333.629	( 53 )		156.847	( 80 )		154.176	( 44 )		299.157	( 44 )		42.8576	( 10 )		4.73111	( 2 )		140.277	( 8 )		239.715	( 33 )		48.407	( 7 )		EC:4.1.99.3	KO:K01669	NA	deoxyribodipyrimidine photo-lyase [EC:4.1.99.3]	CDS|gi|254468682|ref|ZP_05082088.1| deoxyribodipyrimidine photolyase (photoreactivation) [beta proteobacterium KB13]
NB46_00160		2562801229		hypothetical protein		104.838	( 9 )		10.3764	( 5 )		182.924	( 58 )		97.5896	( 43 )		43.2535	( 6 )		145.42	( 7 )		19.5641	( 5 )		2.58388	( 0 )		63.0731	( 2 )		156.947	( 12 )		21.9867	( 2 )						CDS|gi|254468170|ref|ZP_05081576.1| hypothetical protein KB13_395 [beta proteobacterium KB13]
NB46_00161		2562801230		hypothetical protein		35.5246	( 8 )		5.35849	( 4 )		102.382	( 31 )		39.1771	( 12 )		25.0048	( 4 )		62.8775	( 7 )		6.0444	( 1 )		1.05526	( 0 )		29.4225	( 1 )		72.9108	( 4 )		10.215	( 1 )						CDS|gi|118594171|ref|ZP_01551518.1| hypothetical protein MB2181_00845 [Methylophilales bacterium HTCC2181]
NB46_00162		2562801231		hypothetical protein		7.8973	( 1 )		1.49841	( 2 )		30.1076	( 19 )		7.14663	( 3 )		6.76106	( 3 )		11.8767	( 1 )		0.802149	( 0 )		0.13748	( 0 )		7.00555	( 1 )		9.2858	( 2 )		0.806286	( 0 )						CDS|gi|254469071|ref|ZP_05082477.1| conserved hypothetical protein [beta proteobacterium KB13]
NB46_00163		2562801232		MORN repeat variant		41.128	( 10 )		40.7244	( 18 )		163.515	( 59 )		91.0837	( 52 )		94.9157	( 48 )		217.903	( 38 )		37.9963	( 24 )		2.54323	( 1 )		66.8111	( 16 )		154.158	( 20 )		17.8661	( 6 )						CDS|gi|254467969|ref|ZP_05081375.1| hypothetical exported 24-amino acid repeat protein [beta proteobacterium KB13]
NB46_00164		2562801233		hypothetical protein		131.632	( 15 )		43.9641	( 14 )		582.867	( 79 )		275.914	( 160 )		164.193	( 55 )		303.472	( 73 )		25.5754	( 7 )		3.29153	( 2 )		78.5255	( 17 )		160.56	( 23 )		11.6779	( 1 )						CDS|NA
NB46_00165		2562801234		hypothetical protein		362.274	( 31 )		74.779	( 20 )		1109.27	( 76 )		480.088	( 203 )		236.327	( 42 )		559.302	( 88 )		53.3667	( 14 )		7.00783	( 3 )		187.074	( 3 )		366.534	( 20 )		31.9816	( 3 )						CDS|gi|254468757|ref|ZP_05082163.1| hypothetical protein KB13_982 [beta proteobacterium KB13]
NB46_00166		2562801235		hypothetical protein		176.671	( 23 )		15.6488	( 1 )		583.716	( 43 )		212.445	( 78 )		122.179	( 28 )		343.438	( 32 )		34.0787	( 13 )		3.53804	( 2 )		55.683	( 12 )		223.349	( 45 )		17.1501	( 4 )						CDS|NA
NB46_00167		2562801236		hypothetical protein		289.349	( 37 )		37.0222	( 5 )		654.332	( 61 )		268.658	( 118 )		142.436	( 33 )		312.153	( 29 )		32.093	( 9 )		2.49088	( 2 )		39.1723	( 9 )		193.743	( 32 )		8.11276	( 1 )						CDS|NA
NB46_00168		2562801237		hypothetical protein		103.197	( 12 )		18.2219	( 1 )		274.545	( 48 )		118.261	( 35 )		57.424	( 17 )		95.0692	( 8 )		10.5873	( 1 )		1.79132	( 2 )		23.2339	( 2 )		84.773	( 7 )		4.63537	( 1 )						CDS|gi|254467816|ref|ZP_05081222.1| hypothetical protein KB13_40 [beta proteobacterium KB13]
NB46_00169		2562801238		hypothetical protein		71.6873	( 13 )		17.2088	( 5 )		495.886	( 68 )		207.153	( 118 )		114.711	( 33 )		214.361	( 12 )		25.1766	( 10 )		2.53115	( 2 )		45.2187	( 16 )		190.453	( 20 )		7.36499	( 3 )						CDS|gi|254468551|ref|ZP_05081957.1| short-chain dehydrogenase/reductase SDR [beta proteobacterium KB13]
NB46_00170		2562801239		hypothetical protein		41.3055	( 8 )		6.86765	( 3 )		193.647	( 26 )		88.5027	( 37 )		41.8634	( 7 )		126.559	( 18 )		14.9183	( 4 )		1.79541	( 1 )		25.2178	( 2 )		106.838	( 7 )		5.81941	( 1 )						CDS|gi|118594185|ref|ZP_01551532.1| hypothetical protein MB2181_00915 [Methylophilales bacterium HTCC2181]
NB46_00171		2562801240		beta-carotene 15,15'-monooxygenase, Brp/Blh family		38.8359	( 1 )		6.44098	( 1 )		139.875	( 22 )		71.6072	( 38 )		35.8208	( 5 )		95.1536	( 4 )		12.8168	( 7 )		1.83592	( 2 )		19.4697	( 3 )		76.3641	( 8 )		4.80741	( 1 )						CDS|gi|254468797|ref|ZP_05082203.1| putative transmembrane protein [beta proteobacterium KB13]
NB46_00172		2562801241		Lycopene cyclase protein		27.0582	( 2 )		8.38567	( 2 )		274.036	( 46 )		139.145	( 67 )		77.5038	( 27 )		150.543	( 19 )		28.1103	( 15 )		2.27236	( 2 )		22.4525	( 7 )		157.593	( 15 )		10.3946	( 4 )						CDS|gi|254468159|ref|ZP_05081565.1| lycopene cyclase, putative [beta proteobacterium KB13]
NB46_00173		2562801242		Phytoene/squalene synthetase		21.7466	( 4 )		7.04678	( 2 )		192.485	( 12 )		105.518	( 36 )		62.9757	( 24 )		93.2503	( 13 )		19.8392	( 8 )		1.61319	( 1 )		13.1499	( 2 )		112.684	( 16 )		9.6771	( 2 )		EC:2.5.1.32	KO:K02291	Carotenoid biosynthesis $ Metabolic pathways $ Biosynthesis of secondary metabolites	phytoene synthase [EC:2.5.1.32]	CDS|gi|254468895|ref|ZP_05082301.1| phytoene synthase, putative [beta proteobacterium KB13]
NB46_00174		2562801243		phytoene desaturase		101.461	( 21 )		60.7853	( 19 )		541.496	( 117 )		303.743	( 129 )		193.214	( 92 )		329.333	( 34 )		49.7023	( 24 )		5.8711	( 3 )		77.0663	( 23 )		360.703	( 43 )		31.3008	( 8 )		EC:1.3.99.26	KO:K10027	Carotenoid biosynthesis $ Metabolic pathways $ Biosynthesis of secondary metabolites	phytoene desaturase [EC:1.3.99.26 1.3.99.28 1.3.99.29 1.3.99.31]	CDS|gi|254468850|ref|ZP_05082256.1| phytoene dehydrogenase [beta proteobacterium KB13]
NB46_00175		2562801244		Geranylgeranyl pyrophosphate synthase		146.598	( 27 )		53.8726	( 13 )		989.967	( 74 )		522.326	( 154 )		346.73	( 65 )		630.214	( 152 )		73.1801	( 23 )		10.2537	( 6 )		107.11	( 74 )		673.469	( 92 )		36.2174	( 9 )		EC:2.5.1.1	KO:K13789	Terpenoid backbone biosynthesis $ Metabolic pathways $ Biosynthesis of secondary metabolites	geranylgeranyl diphosphate synthase, type II [EC:2.5.1.1 2.5.1.10 2.5.1.29]	CDS|gi|254467778|ref|ZP_05081184.1| polyprenyl synthetase superfamily protein [beta proteobacterium KB13]
NB46_00176		2562801245		Bacteriorhodopsin		1454.51	( 121 )		1128.07	( 74 )		30828.1	( 7588 )		16208	( 1449 )		4893.3	( 359 )		36813.9	( 4097 )		3185.06	( 1439 )		501.18	( 272 )		1792.7	( 110 )		27421	( 3176 )		2643.67	( 1033 )						CDS|gi|254468407|ref|ZP_05081813.1| xanthorhodopsin [beta proteobacterium KB13]
NB46_00177		2562801246		hypothetical protein		12.3951	( 4 )		9.62567	( 6 )		1392.08	( 487 )		654.514	( 397 )		642.149	( 397 )		302.96	( 47 )		48.1715	( 38 )		6.84495	( 4 )		113.645	( 7 )		478.618	( 80 )		74.0671	( 16 )						CDS|gi|254468324|ref|ZP_05081730.1| hypothetical protein KB13_549 [beta proteobacterium KB13]
NB46_00178		2562801247		glutamine--fructose-6-phosphate transaminase		154.346	( 12 )		42.6302	( 8 )		1054.07	( 113 )		382.532	( 76 )		175.423	( 54 )		343.991	( 22 )		20.7229	( 4 )		4.88868	( 3 )		108.276	( 20 )		399.526	( 26 )		16.6692	( 4 )		EC:2.6.1.16	KO:K00820	Alanine, aspartate and glutamate metabolism $ Amino sugar and nucleotide sugar metabolism $ Metabolic pathways	glucosamine--fructose-6-phosphate aminotransferase (isomerizing) [EC:2.6.1.16]	CDS|gi|254468279|ref|ZP_05081685.1| glutamine-fructose-6-phosphate transaminase [beta proteobacterium KB13]
NB46_00179		2562801248		UDP-N-acetylglucosamine diphosphorylase/glucosamine-1-phosphate N-acetyltransferase		196.873	( 18 )		47.6707	( 8 )		1514.55	( 254 )		558.014	( 157 )		313.449	( 102 )		416.457	( 47 )		35.1575	( 6 )		6.76092	( 2 )		153.989	( 12 )		487.133	( 30 )		46.1451	( 7 )		EC:2.3.1.157	KO:K04042	Amino sugar and nucleotide sugar metabolism $ Metabolic pathways	bifunctional UDP-N-acetylglucosamine pyrophosphorylase / Glucosamine-1-phosphate N-acetyltransferase [EC:2.7.7.23 2.3.1.157]	CDS|gi|254468831|ref|ZP_05082237.1| UDP-N-acetylglucosamine diphosphorylase/glucosamine-1-phosphate N-acetyltransferase [beta proteobacterium KB13]
NB46_00180		2562801249		ATP synthase F1 subcomplex epsilon subunit		483.859	( 51 )		56.5505	( 10 )		3040.65	( 209 )		951.513	( 137 )		462.104	( 134 )		704.074	( 130 )		44.1604	( 8 )		5.18819	( 5 )		15.9532	( 3 )		747.393	( 75 )		18.9194	( 2 )		0	KO:K02114	Oxidative phosphorylation $ Photosynthesis $ Metabolic pathways	F-type H+-transporting ATPase subunit epsilon	CDS|gi|254467879|ref|ZP_05081285.1| ATP synthase F1, epsilon subunit [beta proteobacterium KB13]
NB46_00181		2562801250		ATP synthase F1 subcomplex beta subunit		2595.98	( 325 )		251.557	( 9 )		10565.4	( 959 )		3429.64	( 261 )		1477.02	( 342 )		2829.18	( 399 )		136.081	( 36 )		19.1426	( 17 )		57.3664	( 11 )		2433.16	( 207 )		59.363	( 2 )		EC:3.6.3.14	KO:K02112	Oxidative phosphorylation $ Photosynthesis $ Metabolic pathways	F-type H+-transporting ATPase subunit beta [EC:3.6.3.14]	CDS|gi|254468235|ref|ZP_05081641.1| ATP synthase F1, beta subunit [beta proteobacterium KB13]
NB46_00182		2562801251		ATP synthase F1 subcomplex gamma subunit		1570.25	( 411 )		166.209	( 7 )		4604.83	( 224 )		1733.89	( 80 )		909.401	( 158 )		1323.66	( 212 )		64.8564	( 15 )		8.7749	( 7 )		24.132	( 2 )		1191.61	( 75 )		34.6377	( 3 )		0	KO:K02115	Oxidative phosphorylation $ Photosynthesis $ Metabolic pathways	F-type H+-transporting ATPase subunit gamma	CDS|gi|254467921|ref|ZP_05081327.1| ATP synthase F1, gamma subunit [beta proteobacterium KB13]
NB46_00183		2562801252		ATP synthase F1 subcomplex alpha subunit		6397.25	( 113 )		520.067	( 37 )		13760.1	( 1981 )		4759.02	( 684 )		2826.49	( 533 )		3922.79	( 671 )		191.496	( 62 )		26.6722	( 26 )		86.4408	( 11 )		3238.85	( 225 )		86.0985	( 3 )		EC:3.6.3.14	KO:K02111	Oxidative phosphorylation $ Photosynthesis $ Metabolic pathways	F-type H+-transporting ATPase subunit alpha [EC:3.6.3.14]	CDS|gi|254469066|ref|ZP_05082472.1| ATP synthase F1, alpha subunit [beta proteobacterium KB13]
NB46_00184		2562801253		ATP synthase F1 subcomplex delta subunit		1249.73	( 160 )		193.97	( 30 )		3387.4	( 188 )		1272.43	( 72 )		761.145	( 86 )		1158.83	( 319 )		74.5332	( 16 )		8.19263	( 8 )		21.6597	( 5 )		818.757	( 52 )		24.0727	( 4 )		0	KO:K02113	Oxidative phosphorylation $ Photosynthesis $ Metabolic pathways	F-type H+-transporting ATPase subunit delta	CDS|gi|254467801|ref|ZP_05081207.1| ATP synthase F1, delta subunit [beta proteobacterium KB13]
NB46_00185		2562801254		ATP synthase, F0 subunit b		1889.29	( 289 )		287.712	( 23 )		5680.78	( 330 )		1915.28	( 213 )		1137.15	( 216 )		1883.9	( 441 )		93.4872	( 25 )		11.379	( 11 )		28.394	( 6 )		1259.72	( 94 )		30.7457	( 3 )		0	KO:K02109	Oxidative phosphorylation $ Photosynthesis $ Metabolic pathways	F-type H+-transporting ATPase subunit b	CDS|gi|254467843|ref|ZP_05081249.1| ATP synthase F0, B subunit [beta proteobacterium KB13]
NB46_00186		2562801255		ATP synthase, F0 subunit c		772.62	( 73 )		30.0137	( 10 )		1892.39	( 794 )		525.785	( 187 )		219.723	( 122 )		703.508	( 176 )		36.2836	( 22 )		4.39542	( 4 )		9.26503	( 2 )		830.989	( 52 )		10.5629	( 2 )		0	KO:K02110	Oxidative phosphorylation $ Photosynthesis $ Metabolic pathways	F-type H+-transporting ATPase subunit c	CDS|gi|254468541|ref|ZP_05081947.1| ATP synthase F0, C subunit [beta proteobacterium KB13]
NB46_00187		2562801256		F0F1-type ATP synthase, subunit a		1987.03	( 87 )		176.971	( 20 )		6538.8	( 841 )		2389.93	( 270 )		1650.99	( 44 )		2618.64	( 168 )		152.922	( 48 )		16.0659	( 15 )		60.4884	( 43 )		2235.1	( 149 )		48.6979	( 5 )		0	KO:K02108	Oxidative phosphorylation $ Photosynthesis $ Metabolic pathways	F-type H+-transporting ATPase subunit a	CDS|gi|254469019|ref|ZP_05082425.1| ATP synthase F0, A subunit [beta proteobacterium KB13]
NB46_00188		2562801257		ATP synthase I chain		1421.03	( 163 )		200.129	( 64 )		4413.8	( 540 )		2124.42	( 677 )		1579.07	( 364 )		1559	( 200 )		117.98	( 5 )		11.876	( 11 )		119.872	( 90 )		1223.67	( 88 )		35.9892	( 4 )		0	KO:K02116	NA	ATP synthase protein I	CDS|gi|254468302|ref|ZP_05081708.1| conserved hypothetical protein [beta proteobacterium KB13]
NB46_00189		2562801258		chromosome segregation DNA-binding protein		145.444	( 10 )		28.8743	( 4 )		645.205	( 67 )		241.146	( 60 )		138.095	( 59 )		186.229	( 26 )		14.6803	( 3 )		2.02558	( 1 )		30.0384	( 18 )		220.93	( 28 )		7.67545	( 2 )		0	KO:K03497	NA	chromosome partitioning protein, ParB family	CDS|gi|254467812|ref|ZP_05081218.1| chromosome segregation DNA-binding protein [beta proteobacterium KB13]
NB46_00190		2562801259		chromosome segregation ATPase		126.191	( 35 )		21.8256	( 1 )		612.91	( 23 )		228.945	( 69 )		120.735	( 28 )		208.42	( 17 )		18.6317	( 2 )		2.94363	( 1 )		25.6353	( 11 )		232.9	( 30 )		10.1485	( 3 )		0	KO:K03496	NA	chromosome partitioning protein	CDS|gi|254468719|ref|ZP_05082125.1| cobyrinic Acid a,c-diamide synthase [beta proteobacterium KB13]
NB46_00191		2562801260		16S rRNA (guanine(527)-N(7))-methyltransferase GidB		132.78	( 29 )		15.0772	( 5 )		399.44	( 140 )		187.163	( 100 )		128.195	( 61 )		151.63	( 12 )		25.0651	( 11 )		3.14196	( 2 )		25.7832	( 4 )		171.613	( 21 )		10.4756	( 4 )		EC:2.1.1.170	KO:K03501	NA	16S rRNA (guanine527-N7)-methyltransferase [EC:2.1.1.170]	CDS|gi|383936099|ref|ZP_09989529.1| ribosomal RNA small subunit methyltransferase G [Rheinheimera nanhaiensis E407-8]
NB46_00192		2562801261		glucose-inhibited division protein A		479.378	( 41 )		58.9945	( 9 )		800.646	( 84 )		363.941	( 70 )		171.311	( 33 )		380.665	( 24 )		56.7113	( 9 )		7.63395	( 4 )		83.1698	( 37 )		378.644	( 27 )		28.4739	( 11 )		0	KO:K03495	NA	tRNA uridine 5-carboxymethylaminomethyl modification enzyme	CDS|gi|254468635|ref|ZP_05082041.1| tRNA uridine 5-carboxymethylaminomethyl modification enzyme GidA [beta proteobacterium KB13]
NB46_00193		2562801262		tRNA modification GTPase TrmE		115.12	( 61 )		15.3885	( 1 )		925.128	( 53 )		334.06	( 23 )		197.259	( 20 )		270.201	( 31 )		16.354	( 2 )		2.52306	( 2 )		14.4206	( 5 )		207.979	( 17 )		7.5195	( 1 )		EC:3.6.-	KO:K03650	NA	tRNA modification GTPase [EC:3.6.-.-]	CDS|gi|254468542|ref|ZP_05081948.1| tRNA modification GTPase TrmE [beta proteobacterium KB13]
NB46_00194		2562801263		protein translocase subunit yidC		552.08	( 29 )		60.5047	( 14 )		2639.26	( 396 )		993.767	( 178 )		544.42	( 176 )		743.709	( 82 )		47.3002	( 9 )		6.31606	( 5 )		101.548	( 54 )		640.199	( 101 )		25.0497	( 5 )		0	KO:K03217	Protein export $ Bacterial secretion system	YidC/Oxa1 family membrane protein insertase	CDS|gi|254468017|ref|ZP_05081423.1| inner membrane protein, 60 kDa [beta proteobacterium KB13]
NB46_00195		2562801264		putative membrane protein insertion efficiency factor		18.9752	( 1 )		1.26551	( 1 )		126.874	( 32 )		44.8166	( 23 )		14.3033	( 1 )		38.0341	( 2 )		2.62901	( 0 )		0.671127	( 0 )		6.67096	( 1 )		38.8867	( 6 )		2.13719	( 1 )		0	KO:K08998	NA	hypothetical protein	CDS|gi|254468792|ref|ZP_05082198.1| conserved hypothetical protein TIGR00278 [beta proteobacterium KB13]
#N/A		#N/A		#N/A		17.124	( 4 )		2.1473	( 2 )		142.405	( 13 )		48.244	( 22 )		60.9602	( 23 )		36.1953	( 6 )		3.13671	( 1 )		0.1132	( 0 )		9.53716	( 6 )		16.8061	( 3 )		1.04963	( 0 )						CDS|NA
#N/A		#N/A		#N/A		24.4897	( 3 )		2.72475	( 2 )		462.002	( 83 )		157.989	( 19 )		177.055	( 80 )		148.823	( 24 )		15.92	( 3 )		1.26962	( 1 )		8.79685	( 3 )		59.9851	( 7 )		2.89417	( 1 )						CDS|NA
NB46_00196		2562801265		LSU ribosomal protein L34P		132.42	( 58 )		20.0129	( 8 )		1014.18	( 317 )		425.725	( 198 )		414.47	( 136 )		305.785	( 35 )		60.039	( 51 )		3.21838	( 2 )		96.751	( 78 )		99.1495	( 7 )		5.4203	( 1 )		0	KO:K02914	Ribosome	large subunit ribosomal protein L34	CDS|gi|254468557|ref|ZP_05081963.1| ribosomal protein L34 [beta proteobacterium KB13]
NB46_00197		2562801266		chromosomal replication initiator protein DnaA		134.379	( 20 )		25.715	( 5 )		1445.21	( 82 )		510.227	( 98 )		364.73	( 59 )		432.129	( 54 )		30.6825	( 3 )		4.69461	( 4 )		97.538	( 8 )		398.685	( 31 )		14.9606	( 2 )		0	KO:K02313	Two-component system $ Cell cycle - Caulobacter	chromosomal replication initiator protein	CDS|gi|254468744|ref|ZP_05082150.1| chromosomal replication initiator protein DnaA [beta proteobacterium KB13]
NB46_00198		2562801267		DNA polymerase III, beta subunit (EC 2.7.7.7)		653.54	( 73 )		51.4153	( 15 )		3074.76	( 85 )		1297.82	( 356 )		656.969	( 173 )		824.466	( 79 )		84.7092	( 25 )		11.2129	( 4 )		194.278	( 33 )		855.457	( 25 )		53.7326	( 18 )		EC:2.7.7.7	KO:K02338	Purine metabolism $ Pyrimidine metabolism $ Metabolic pathways $ DNA replication $ Mismatch repair $ Homologous recombination	DNA polymerase III subunit beta [EC:2.7.7.7]	CDS|gi|254468927|ref|ZP_05082333.1| DNA polymerase III, beta subunit [beta proteobacterium KB13]
NB46_00199		2562801268		DNA gyrase subunit B (EC 5.99.1.3)		697.085	( 63 )		102.562	( 29 )		6062.99	( 344 )		2360.32	( 566 )		903.515	( 165 )		1511.68	( 119 )		99.1949	( 17 )		15.2852	( 10 )		284.599	( 75 )		1552.63	( 104 )		63.2622	( 20 )		EC:5.99.1.3	KO:K02470	NA	DNA gyrase subunit B [EC:5.99.1.3]	CDS|gi|254468460|ref|ZP_05081866.1| DNA gyrase, B subunit [beta proteobacterium KB13]
NB46_00200		2562801269		transcriptional regulator, LysR family		141.094	( 13 )		17.6963	( 4 )		1602.62	( 71 )		640.299	( 255 )		209.631	( 68 )		515.096	( 53 )		32.2276	( 10 )		5.30938	( 4 )		71.9853	( 7 )		421.352	( 32 )		10.3934	( 3 )		0	KO:K04761	NA	LysR family transcriptional regulator, hydrogen peroxide-inducible genes activator	CDS|gi|254468848|ref|ZP_05082254.1| transcriptional regulator, LysR family [beta proteobacterium KB13]
NB46_00201		2562801270		NAD/NADP transhydrogenase alpha subunit		136.449	( 8 )		23.2211	( 10 )		916.884	( 110 )		396.302	( 77 )		125.242	( 22 )		522.8	( 47 )		42.6974	( 5 )		12.556	( 1 )		192.645	( 42 )		625.07	( 72 )		82.4021	( 6 )		EC:1.6.1.2	KO:K00324	Nicotinate and nicotinamide metabolism $ Metabolic pathways	NAD(P) transhydrogenase subunit alpha [EC:1.6.1.2]	CDS|gi|254468540|ref|ZP_05081946.1| NAD(P) transhydrogenase, alpha subunit [beta proteobacterium KB13]
NB46_00202		2562801271		NAD/NADP transhydrogenase alpha subunit		24.6996	( 1 )		5.21267	( 3 )		219.507	( 20 )		103.793	( 31 )		21.0587	( 11 )		178.984	( 2 )		9.009	( 2 )		1.91273	( 0 )		55.4878	( 13 )		167.062	( 17 )		13.9394	( 1 )		EC:1.6.1.2	KO:K00324	Nicotinate and nicotinamide metabolism $ Metabolic pathways	NAD(P) transhydrogenase subunit alpha [EC:1.6.1.2]	CDS|gi|254468930|ref|ZP_05082336.1| pyridine nucleotide transhydrogenase (proton pump), alpha subunit (part2) [beta proteobacterium KB13]
NB46_00203		2562801272		NAD/NADP transhydrogenase beta subunit		76.0921	( 20 )		21.0817	( 2 )		784.406	( 87 )		360.757	( 38 )		73.4874	( 10 )		587.926	( 34 )		39.1843	( 3 )		7.67036	( 4 )		172.486	( 6 )		619.672	( 68 )		50.3087	( 8 )		EC:1.6.1.2	KO:K00325	NA	NAD(P) transhydrogenase subunit beta [EC:1.6.1.2]	CDS|gi|254468942|ref|ZP_05082348.1| NAD(P) transhydrogenase subunit beta [beta proteobacterium KB13]
NB46_00204		2562801273		hypothetical protein		16.2504	( 4 )		1.63056	( 1 )		87.9022	( 50 )		29.903	( 14 )		8.86747	( 1 )		30.0164	( 4 )		1.94185	( 0 )		0.432671	( 0 )		10.5423	( 1 )		30.1935	( 5 )		1.25782	( 1 )						CDS|gi|254468230|ref|ZP_05081636.1| hypothetical protein KB13_455 [beta proteobacterium KB13]
NB46_00205		2562801274		cytochrome bd-I ubiquinol oxidase subunit 2 apoprotein (EC 1.10.3.10)		95.3488	( 6 )		15.5656	( 4 )		356.082	( 58 )		119.451	( 55 )		63.4299	( 14 )		138.448	( 17 )		10.9819	( 2 )		1.59323	( 1 )		26.8419	( 4 )		124.606	( 12 )		7.84877	( 0 )		EC:1.10.3.-	KO:K00426	Oxidative phosphorylation $ Metabolic pathways	cytochrome d ubiquinol oxidase subunit II [EC:1.10.3.-]	CDS|gi|254467920|ref|ZP_05081326.1| cytochrome d ubiquinol oxidase, subunit II [beta proteobacterium KB13]
NB46_00206		2562801275		cytochrome bd-I ubiquinol oxidase subunit 1 apoprotein (EC 1.10.3.10)		553.848	( 42 )		135.026	( 6 )		2178.8	( 116 )		853.095	( 98 )		384.023	( 70 )		726.296	( 23 )		67.2215	( 22 )		9.34502	( 5 )		115.661	( 9 )		701.688	( 56 )		63.638	( 5 )		EC:1.10.3.-	KO:K00425	Oxidative phosphorylation $ Metabolic pathways	cytochrome d ubiquinol oxidase subunit I [EC:1.10.3.-]	CDS|gi|254468537|ref|ZP_05081943.1| cytochrome bd-quinol oxidase subunit I [beta proteobacterium KB13]
NB46_00207		2562801276		Short-chain dehydrogenases of various substrate specificities		114.786	( 18 )		49.1789	( 3 )		697.556	( 141 )		245.649	( 46 )		115.472	( 43 )		310.506	( 30 )		28.8981	( 6 )		3.58243	( 2 )		68.8878	( 8 )		252.297	( 22 )		27.52	( 3 )		0	KO:K00540	NA	0	CDS|gi|254468514|ref|ZP_05081920.1| short-chain dehydrogenase/reductase SDR [beta proteobacterium KB13]
NB46_00208		2562801277		Predicted dithiol-disulfide isomerase involved in polyketide biosynthesis		289.143	( 66 )		119.263	( 19 )		1284.78	( 140 )		493.174	( 113 )		184.96	( 46 )		738.232	( 75 )		77.6726	( 23 )		8.40711	( 4 )		228.189	( 15 )		641.863	( 72 )		94.3646	( 4 )		0	KO:K03673	NA	thiol:disulfide interchange protein DsbA	CDS|gi|254468573|ref|ZP_05081979.1| dsba oxidoreductase [beta proteobacterium KB13]
NB46_00209		2562801278		Cell division protein		235.506	( 18 )		19.2446	( 5 )		876.645	( 12 )		339.741	( 82 )		126.548	( 25 )		295.962	( 19 )		18.0822	( 3 )		2.35709	( 2 )		38.0572	( 13 )		247.085	( 21 )		6.87748	( 3 )						CDS|gi|254469077|ref|ZP_05082483.1| sporulation related [beta proteobacterium KB13]
NB46_00210		2562801279		arginyl-tRNA synthetase (EC 6.1.1.19)		775.767	( 128 )		60.3403	( 6 )		2120.18	( 204 )		735.584	( 215 )		331.81	( 73 )		615.551	( 45 )		49.5918	( 6 )		8.73754	( 5 )		86.9268	( 26 )		586.073	( 67 )		21.1952	( 6 )		EC:6.1.1.19	KO:K01887	Aminoacyl-tRNA biosynthesis	arginyl-tRNA synthetase [EC:6.1.1.19]	CDS|gi|254468228|ref|ZP_05081634.1| arginyl-tRNA synthetase [beta proteobacterium KB13]
NB46_00211		2562801280		replication restart DNA helicase PriA		129.126	( 1 )		15.8338	( 2 )		1087.47	( 96 )		358.107	( 63 )		136.057	( 38 )		296.748	( 15 )		22.2189	( 3 )		4.08798	( 3 )		63.9778	( 9 )		326.092	( 39 )		14.6206	( 2 )		EC:3.6.4.-	KO:K04066	Homologous recombination	primosomal protein N' (replication factor Y) (superfamily II helicase) [EC:3.6.4.-]	CDS|gi|254468066|ref|ZP_05081472.1| primosomal protein N' [beta proteobacterium KB13]
NB46_00212		2562801281		hypothetical protein		161.914	( 16 )		11.6332	( 6 )		1444.37	( 347 )		367.172	( 128 )		61.5816	( 24 )		365.595	( 12 )		21.053	( 5 )		3.72819	( 3 )		47.6823	( 6 )		198.497	( 41 )		8.53933	( 1 )						CDS|NA
NB46_00213		2562801282		Hydroxymethylpyrimidine/phosphomethylpyrimidine kinase		242.487	( 8 )		39.8966	( 4 )		2119.82	( 352 )		608.761	( 130 )		163.208	( 56 )		574.834	( 19 )		36.7967	( 7 )		6.83783	( 4 )		93.5208	( 11 )		445.281	( 55 )		31.8699	( 2 )		EC:2.7.1.49	KO:K00941	Thiamine metabolism $ Metabolic pathways	hydroxymethylpyrimidine/phosphomethylpyrimidine kinase [EC:2.7.1.49 2.7.4.7]	CDS|gi|254468419|ref|ZP_05081825.1| bifunctional thiED protein [beta proteobacterium KB13]
NB46_00214		2562801283		thiamine-phosphate pyrophosphorylase		105.924	( 12 )		25.5416	( 8 )		825.357	( 21 )		303.795	( 74 )		111.042	( 26 )		311.001	( 24 )		24.9922	( 11 )		4.44412	( 2 )		76.6446	( 9 )		305.492	( 30 )		21.5892	( 3 )		EC:2.5.1.3	KO:K00788	Thiamine metabolism $ Metabolic pathways	thiamine-phosphate pyrophosphorylase [EC:2.5.1.3]	CDS|gi|253997676|ref|YP_003049740.1| thiamine-phosphate pyrophosphorylase [Methylotenera mobilis JLW8]
NB46_00215		2562801284		glutamate-1-semialdehyde 2,1-aminomutase (EC 5.4.3.8)		250.333	( 16 )		61.196	( 16 )		2469.25	( 215 )		774.098	( 31 )		286.816	( 69 )		624.883	( 50 )		42.8222	( 5 )		8.55208	( 4 )		101.596	( 5 )		612.269	( 63 )		36.4144	( 3 )		EC:5.4.3.8	KO:K01845	Porphyrin and chlorophyll metabolism $ Metabolic pathways $ Biosynthesis of secondary metabolites	glutamate-1-semialdehyde 2,1-aminomutase [EC:5.4.3.8]	CDS|gi|118594235|ref|ZP_01551582.1| glutamate-1-semialdehyde-2,1-aminomutase [Methylophilales bacterium HTCC2181]
NB46_00216		2562801285		glutamate synthase (NADH) large subunit (EC 1.4.1.14)		3064.81	( 335 )		413.395	( 12 )		10645.6	( 1266 )		3426.96	( 173 )		2029.9	( 475 )		2676.53	( 189 )		350.322	( 106 )		50.1897	( 19 )		303.545	( 128 )		2025.86	( 177 )		124.245	( 35 )		EC:1.4.1.13	KO:K00265	Alanine, aspartate and glutamate metabolism $ Nitrogen metabolism $ Metabolic pathways $ Biosynthesis of secondary metabolites $ Microbial metabolism in diverse environments	glutamate synthase (NADPH/NADH) large chain [EC:1.4.1.13 1.4.1.14]	CDS|gi|254468538|ref|ZP_05081944.1| glutamate synthase, large subunit [beta proteobacterium KB13]
NB46_00217		2562801286		glutamate synthase (NADH) small subunit (EC 1.4.1.14)		252.878	( 78 )		73.2428	( 5 )		3447.39	( 504 )		1129.52	( 114 )		424.073	( 120 )		903.455	( 84 )		91.4128	( 11 )		13.8644	( 8 )		97.9509	( 14 )		840.01	( 99 )		42.2966	( 15 )		EC:1.4.1.13	KO:K00266	Alanine, aspartate and glutamate metabolism $ Nitrogen metabolism $ Metabolic pathways $ Biosynthesis of secondary metabolites $ Microbial metabolism in diverse environments	glutamate synthase (NADPH/NADH) small chain [EC:1.4.1.13 1.4.1.14]	CDS|gi|254468860|ref|ZP_05082266.1| glutamate synthase, NADH/nadph, small subunit [beta proteobacterium KB13]
NB46_00218		2562801287		uroporphyrinogen decarboxylase (EC 4.1.1.37)		40.357	( 4 )		17.8127	( 4 )		622.901	( 101 )		171.4	( 9 )		65.4001	( 16 )		197.104	( 1 )		16.4385	( 4 )		3.04868	( 2 )		12.8262	( 3 )		137.779	( 7 )		7.20586	( 1 )		EC:4.1.1.37	KO:K01599	Porphyrin and chlorophyll metabolism $ Metabolic pathways $ Biosynthesis of secondary metabolites	uroporphyrinogen decarboxylase [EC:4.1.1.37]	CDS|gi|254468357|ref|ZP_05081763.1| uroporphyrinogen decarboxylase [beta proteobacterium KB13]
NB46_00219		2562801288		transporter, SSS family		60.4268	( 3 )		17.1052	( 2 )		318.978	( 83 )		107.873	( 26 )		54.1309	( 17 )		179.286	( 7 )		14.812	( 2 )		2.20761	( 1 )		30.0163	( 3 )		183.882	( 25 )		12.8727	( 2 )		0	KO:K14393	NA	cation/acetate symporter	CDS|gi|254468164|ref|ZP_05081570.1| acetate permease [beta proteobacterium KB13]
NB46_00220		2562801289		Predicted membrane protein		16.7367	( 3 )		2.62594	( 1 )		37.599	( 9 )		21.4921	( 5 )		10.3635	( 1 )		27.0256	( 0 )		1.79797	( 0 )		0.513414	( 0 )		6.44518	( 2 )		31.638	( 2 )		2.92029	( 0 )						CDS|gi|254467841|ref|ZP_05081247.1| conserved hypothetical protein [beta proteobacterium KB13]
NB46_00221		2562801290		hypothetical protein		47.3273	( 5 )		6.06615	( 2 )		137.587	( 22 )		70.297	( 3 )		29.7934	( 10 )		71.0234	( 5 )		6.03382	( 2 )		0.873434	( 0 )		16.4638	( 2 )		65.38	( 5 )		6.02595	( 2 )						CDS|gi|254468379|ref|ZP_05081785.1| radical SAM domain protein [beta proteobacterium KB13]
NB46_00222		2562801291		Glycosidases		247.154	( 19 )		18.123	( 5 )		224.059	( 21 )		95.7908	( 35 )		73.8034	( 19 )		129.157	( 11 )		15.7175	( 4 )		2.10276	( 1 )		74.3225	( 11 )		117.947	( 17 )		21.3041	( 2 )		EC:2.4.1.7	KO:K00690	Starch and sucrose metabolism	sucrose phosphorylase [EC:2.4.1.7]	CDS|gi|254468996|ref|ZP_05082402.1| sucrose phosphorylase [beta proteobacterium KB13]
NB46_00223		2562801292		hypothetical protein		1227.88	( 244 )		91.2902	( 20 )		679.869	( 39 )		235.592	( 41 )		143.057	( 28 )		379.185	( 36 )		41.0923	( 6 )		6.14624	( 3 )		202.592	( 25 )		370.038	( 42 )		68.0597	( 9 )						CDS|gi|254468741|ref|ZP_05082147.1| glycosyltransferase involved in cell wall biogenesis [beta proteobacterium KB13]
NB46_00224		2562801293		HAD-superfamily hydrolase, subfamily IIB/mannosyl-3-phosphoglycerate phosphatase family		340.862	( 57 )		49.6936	( 12 )		304.221	( 91 )		134.409	( 52 )		108.306	( 52 )		208.75	( 9 )		34.4653	( 13 )		3.80517	( 1 )		108.141	( 4 )		279.129	( 49 )		72.0838	( 8 )		EC:3.1.3.70	KO:K07026	Fructose and mannose metabolism	mannosyl-3-phosphoglycerate phosphatase [EC:3.1.3.70]	CDS|gi|254468146|ref|ZP_05081552.1| mannosyl-3-phosphoglycerate synthase/mannosyl-3-phosphoglycerate phosphatase [beta proteobacterium KB13]
NB46_00225		2562801294		Cytochrome B561		220.616	( 17 )		17.3165	( 5 )		1184.74	( 317 )		529.115	( 62 )		172.609	( 45 )		647.322	( 64 )		32.1631	( 3 )		8.53921	( 4 )		171.163	( 52 )		658.211	( 112 )		32.8289	( 8 )		0	KO:K12262	NA	cytochrome b561	CDS|gi|254468617|ref|ZP_05082023.1| cytochrome B561 [beta proteobacterium KB13]
NB46_00226		2562801295		Zn-dependent hydrolases, including glyoxylases		78.2694	( 8 )		13.0396	( 2 )		631.007	( 32 )		263.068	( 69 )		122.091	( 36 )		334.333	( 28 )		22.3415	( 4 )		3.75205	( 2 )		73.0259	( 16 )		323.677	( 38 )		14.3345	( 6 )						CDS|gi|254468099|ref|ZP_05081505.1| metallo-beta-lactamase family protein [beta proteobacterium KB13]
NB46_00227		2562801296		Predicted membrane protein		88.4146	( 12 )		8.24477	( 3 )		569.203	( 99 )		227.764	( 85 )		71.3101	( 18 )		347.626	( 53 )		24.262	( 4 )		4.45588	( 3 )		93.6421	( 13 )		379.737	( 53 )		20.4381	( 6 )		0	KO:K15977	NA	putative oxidoreductase	CDS|gi|254468006|ref|ZP_05081412.1| DoxX [beta proteobacterium KB13]
NB46_00228		2562801297		Predicted acyltransferase		60.3565	( 5 )		9.198	( 3 )		252.326	( 33 )		108.896	( 44 )		74.6422	( 23 )		78.7668	( 8 )		7.23329	( 3 )		1.5688	( 1 )		26.2947	( 2 )		50.2452	( 4 )		4.55097	( 1 )						CDS|gi|352103927|ref|ZP_08960167.1| hypothetical protein HAL1_12744 [Halomonas sp. HAL1]
NB46_00229		2562801298		A/G-specific DNA-adenine glycosylase (EC 3.2.2.-)		42.1346	( 5 )		6.59166	( 2 )		319.656	( 33 )		93.811	( 32 )		55.4249	( 24 )		51.891	( 4 )		3.63963	( 0 )		0.711717	( 0 )		13.2134	( 4 )		41.519	( 4 )		2.1107	( 0 )		EC:3.2.2.-	KO:K03575	Base excision repair	A/G-specific adenine glycosylase [EC:3.2.2.-]	CDS|gi|254468692|ref|ZP_05082098.1| A/G-specific adenine glycosylase [beta proteobacterium KB13]
NB46_00230		2562801299		Undecaprenyl-diphosphatase (EC 3.6.1.27)		44.5463	( 10 )		7.4882	( 2 )		637.386	( 130 )		199.882	( 38 )		60.9725	( 12 )		135.145	( 7 )		8.84117	( 1 )		2.0503	( 1 )		38.1431	( 2 )		127.074	( 10 )		6.31341	( 1 )		EC:3.6.1.27	KO:K06153	Peptidoglycan biosynthesis	undecaprenyl-diphosphatase [EC:3.6.1.27]	CDS|gi|254468755|ref|ZP_05082161.1| undecaprenol kinase, putative [beta proteobacterium KB13]
NB46_00231		2562801300		hydroxymethylpyrimidine synthase		907.89	( 63 )		143.494	( 10 )		14179.8	( 3168 )		3894.27	( 425 )		1109.77	( 251 )		1882.83	( 238 )		178.748	( 79 )		43.396	( 16 )		653.625	( 102 )		2156.64	( 176 )		133.689	( 15 )		EC:4.1.99.17	KO:K03147	Thiamine metabolism $ Metabolic pathways	phosphomethylpyrimidine synthase [EC:4.1.99.17]	CDS|gi|254469059|ref|ZP_05082465.1| thiamine biosynthesis protein ThiC [beta proteobacterium KB13]
NB46_00233		2562801301		Protein-L-isoaspartate carboxylmethyltransferase		118.305	( 3 )		18.5251	( 9 )		694.35	( 39 )		299.634	( 102 )		181.098	( 63 )		189.061	( 16 )		19.2039	( 2 )		3.39612	( 2 )		52.0138	( 6 )		215.122	( 26 )		12.4776	( 5 )		EC:2.1.1.77	KO:K00573	NA	protein-L-isoaspartate(D-aspartate) O-methyltransferase [EC:2.1.1.77]	CDS|gi|254467796|ref|ZP_05081202.1| protein-L-isoaspartate O-methyltransferase [beta proteobacterium KB13]
NB46_00234		2562801302		type I secretion outer membrane protein, TolC family		215.662	( 18 )		48.0073	( 5 )		1243.71	( 74 )		479.924	( 31 )		211.877	( 35 )		375.594	( 34 )		32.3967	( 5 )		6.64739	( 3 )		91.1873	( 8 )		406.471	( 26 )		23.5301	( 5 )		0	KO:K12340	Bacterial secretion system	outer membrane channel protein	CDS|gi|254468512|ref|ZP_05081918.1| type I secretion outer membrane protein, TolC [beta proteobacterium KB13]
NB46_00235		2562801303		Amidases related to nicotinamidase		198.23	( 28 )		24.8947	( 10 )		1659.32	( 120 )		587.661	( 102 )		264.927	( 19 )		454.293	( 64 )		29.2553	( 5 )		7.09241	( 3 )		149.763	( 7 )		587.717	( 46 )		32.7704	( 6 )						CDS|gi|254467902|ref|ZP_05081308.1| isochorismatase hydrolase [beta proteobacterium KB13]
NB46_00236		2562801304		3-deoxy-D-manno-octulosonic-acid transferase		113.754	( 5 )		10.9088	( 2 )		510.164	( 22 )		197.697	( 51 )		110.514	( 19 )		227.248	( 28 )		14.5763	( 1 )		2.15524	( 0 )		68.6087	( 1 )		162.16	( 10 )		14.6192	( 0 )		EC:2.4.99.12	KO:K02527	Lipopolysaccharide biosynthesis $ Metabolic pathways	3-deoxy-D-manno-octulosonic-acid transferase [EC:2.4.99.12 2.4.99.13 2.4.99.14 2.4.99.15]	CDS|gi|254468727|ref|ZP_05082133.1| three-deoxy-D-manno-octulosonic-acid transferase domain protein, putative [beta proteobacterium KB13]
#N/A		#N/A		#N/A		23.3138	( 1 )		12.7732	( 7 )		1050.9	( 487 )		564.223	( 226 )		239.235	( 70 )		58.1324	( 7 )		5.39127	( 2 )		0.901801	( 0 )		20.7947	( 6 )		407.513	( 45 )		6.75503	( 1 )						CDS|NA
NB46_00237		2562801305		ribonucleoside-diphosphate reductase class II (EC 1.17.4.-)		558.068	( 46 )		207.998	( 21 )		27626.6	( 658 )		10855.5	( 1039 )		5830.11	( 897 )		1346.47	( 171 )		98.9426	( 11 )		22.0346	( 5 )		364.304	( 9 )		6883	( 962 )		198.629	( 24 )		EC:1.17.4.1	KO:K00525	Purine metabolism $ Pyrimidine metabolism $ Metabolic pathways	ribonucleoside-diphosphate reductase alpha chain [EC:1.17.4.1]	CDS|gi|254468285|ref|ZP_05081691.1| ribonucleoside-diphosphate reductase, adenosylcobalamin-dependent [beta proteobacterium KB13]
NB46_00238		2562801306		TSCPD domain		174.675	( 19 )		42.7947	( 6 )		10978.2	( 714 )		4177.15	( 650 )		1654.36	( 255 )		458.467	( 30 )		19.8021	( 1 )		5.26449	( 2 )		98.7255	( 17 )		1733.95	( 209 )		31.5867	( 3 )						CDS|gi|254468470|ref|ZP_05081876.1| ribonucleotide reductase, alpha subunit [beta proteobacterium KB13]
NB46_00239		2562801307		Trypsin-like serine proteases, typically periplasmic, contain C-terminal PDZ domain		151.942	( 17 )		95.6095	( 8 )		3679.24	( 219 )		1313.72	( 263 )		767.46	( 167 )		623.766	( 30 )		45.2725	( 5 )		7.03195	( 5 )		146.838	( 23 )		816.267	( 83 )		38.3198	( 13 )						CDS|gi|254468137|ref|ZP_05081543.1| hypothetical protein KB13_362 [beta proteobacterium KB13]
NB46_00240		2562801308		hypothetical protein		54.9941	( 10 )		16.4043	( 3 )		580.757	( 167 )		220.584	( 66 )		137.41	( 49 )		172.64	( 7 )		15.1843	( 9 )		2.7738	( 2 )		45.9234	( 12 )		133.799	( 13 )		8.22359	( 2 )						CDS|gi|254468740|ref|ZP_05082146.1| hypothetical protein KB13_965 [beta proteobacterium KB13]
NB46_00242		2562801310		Dienelactone hydrolase and related enzymes		371.879	( 25 )		120.776	( 9 )		1992.67	( 20 )		679.853	( 109 )		318.22	( 88 )		771.052	( 105 )		53.1444	( 4 )		14.3915	( 2 )		259.017	( 34 )		598.329	( 64 )		79.6632	( 7 )		EC:3.1.1.45	KO:K01061	Chlorocyclohexane and chlorobenzene degradation $ Fluorobenzoate degradation $ Toluene degradation $ Metabolic pathways $ Microbial metabolism in diverse environments	carboxymethylenebutenolidase [EC:3.1.1.45]	CDS|gi|254468168|ref|ZP_05081574.1| carboxymethylenebutenolidase [beta proteobacterium KB13]
NB46_00243		2562801311		sulfur carrier protein ThiS		9.81903	( 1 )		7.17983	( 5 )		189.968	( 71 )		70.9358	( 26 )		45.8182	( 17 )		71.4839	( 11 )		6.19527	( 2 )		1.2293	( 1 )		13.3939	( 4 )		66.1775	( 11 )		7.75661	( 2 )		0	KO:K03154	Sulfur relay system	sulfur carrier protein	CDS|gi|254468881|ref|ZP_05082287.1| thiamine biosynthesis protein ThiS [beta proteobacterium KB13]
NB46_00244		2562801312		thiazole-phosphate synthase		197.66	( 8 )		39.2438	( 4 )		1268.43	( 165 )		361.906	( 44 )		191.985	( 42 )		349.259	( 32 )		17.1163	( 1 )		4.00719	( 2 )		132.49	( 7 )		306.724	( 23 )		19.9384	( 2 )		EC:2.8.1.10	KO:K03149	Thiamine metabolism $ Metabolic pathways	thiazole synthase [EC:2.8.1.10]	CDS|gi|254468613|ref|ZP_05082019.1| thiazole biosynthesis protein ThiG [beta proteobacterium KB13]
NB46_00245		2562801313		Uncharacterized protein affecting Mg2+/Co2+ transport		83.7518	( 18 )		16.5423	( 2 )		655.636	( 53 )		204.048	( 34 )		80.7403	( 24 )		181.515	( 17 )		10.0644	( 2 )		1.98142	( 1 )		58.3676	( 2 )		176.668	( 9 )		10.5372	( 1 )		0	KO:K06195	NA	ApaG protein	CDS|gi|254468944|ref|ZP_05082350.1| ApaG protein [beta proteobacterium KB13]
NB46_00246		2562801314		Membrane-bound lytic murein transglycosylase		168.192	( 14 )		58.9905	( 6 )		1321.2	( 151 )		467.01	( 86 )		194.386	( 51 )		475.135	( 30 )		42.1646	( 5 )		5.73777	( 4 )		117.087	( 25 )		406.691	( 29 )		29.2281	( 10 )		EC:3.2.1.-	KO:K08304	NA	membrane-bound lytic murein transglycosylase A [EC:3.2.1.-]	CDS|gi|254468717|ref|ZP_05082123.1| MltA [beta proteobacterium KB13]
NB46_00247		2562801315		Lipopolysaccharide kinase (Kdo/WaaP) family		90.7457	( 5 )		12.8575	( 2 )		441.469	( 30 )		164.409	( 34 )		71.0537	( 7 )		271.105	( 24 )		25.0555	( 7 )		2.49478	( 1 )		19.4411	( 1 )		230.857	( 27 )		9.94069	( 4 )						CDS|gi|254468084|ref|ZP_05081490.1| conserved hypothetical protein [beta proteobacterium KB13]
NB46_00248		2562801316		Phosphoglycerol transferase and related proteins, alkaline phosphatase superfamily		175.008	( 7 )		19.6097	( 3 )		514.932	( 26 )		202.307	( 66 )		87.7262	( 25 )		273.369	( 26 )		22.982	( 6 )		3.25117	( 2 )		48.3664	( 12 )		259.306	( 32 )		12.3831	( 4 )						CDS|gi|254468748|ref|ZP_05082154.1| sulfatase [beta proteobacterium KB13]
NB46_00249		2562801317		ammonium transporter (TC 1.A.11)		4952.11	( 1402 )		2274.15	( 384 )		51.5698	( 15 )		17.9541	( 3 )		9.48148	( 4 )		19.2812	( 4 )		2.71122	( 0 )		0.388179	( 0 )		4.47143	( 2 )		22.5572	( 2 )		2.9677	( 1 )		0	KO:K03320	NA	ammonium transporter, Amt family	CDS|gi|254467853|ref|ZP_05081259.1| ammonium transporter [beta proteobacterium KB13]
NB46_00250		2562801318		nitrogen regulatory protein P-II family		3092.55	( 86 )		1101.36	( 282 )		8.92654	( 7 )		2.73319	( 1 )		0.855412	( 1 )		2.77532	( 1 )		0.362925	( 0 )		0.0282843	( 0 )		1.93213	( 1 )		3.02445	( 1 )		0.360532	( 0 )		0	KO:K04752	NA	nitrogen regulatory protein P-II 2	CDS|gi|254469041|ref|ZP_05082447.1| nitrogen regulatory protein P-II [beta proteobacterium KB13]
NB46_00251		2562801319		conserved hypothetical protein, proteobacterial		17896.9	( 166 )		5120.2	( 225 )		43.0525	( 14 )		9.76746	( 3 )		6.77541	( 5 )		9.7624	( 3 )		0.570686	( 0 )		0.198115	( 0 )		11.8248	( 4 )		8.29118	( 2 )		1.16104	( 0 )						CDS|gi|254468409|ref|ZP_05081815.1| conserved hypothetical protein [beta proteobacterium KB13]
NB46_00252		2562801320		Uncharacterized protein conserved in bacteria		141.99	( 27 )		53.6338	( 16 )		903.8	( 23 )		433.337	( 148 )		209.371	( 43 )		239.739	( 26 )		28.8024	( 6 )		2.70123	( 1 )		77.5697	( 24 )		190.76	( 12 )		11.7134	( 2 )		0	KO:K09806	NA	hypothetical protein	CDS|gi|254468393|ref|ZP_05081799.1| conserved hypothetical protein [beta proteobacterium KB13]
NB46_00253		2562801321		methionine synthase (B12-dependent) (EC 2.1.1.13)		1045.95	( 40 )		275.655	( 9 )		4013.66	( 79 )		1774.84	( 253 )		865.693	( 182 )		1467.08	( 131 )		138.02	( 28 )		18.1971	( 10 )		273.516	( 55 )		1503.83	( 156 )		107.76	( 15 )		EC:2.1.1.13	KO:K00548	Cysteine and methionine metabolism $ Selenocompound metabolism $ One carbon pool by folate $ Metabolic pathways $ Biosynthesis of secondary metabolites	5-methyltetrahydrofolate--homocysteine methyltransferase [EC:2.1.1.13]	CDS|gi|254468581|ref|ZP_05081987.1| methionine synthase [beta proteobacterium KB13]
NB46_00254		2562801322		UDP-N-acetylmuramate:L-alanyl-gamma-D-glutamyl-meso-diaminopimelate ligase		178.87	( 24 )		27.0872	( 2 )		1061.98	( 79 )		464.729	( 107 )		255.204	( 67 )		447.392	( 41 )		40.0825	( 4 )		6.61096	( 4 )		90.4935	( 10 )		354.93	( 28 )		29.0062	( 6 )		EC:6.3.2.-	KO:K02558	NA	UDP-N-acetylmuramate: L-alanyl-gamma-D-glutamyl-meso-diaminopimelate ligase [EC:6.3.2.-]	CDS|gi|254468824|ref|ZP_05082230.1| UDP-N-acetylmuramate:L-alanyl-gamma-D-glutamyl-meso- diaminopimelate ligase [beta proteobacterium KB13]
NB46_00255		2562801323		TonB family C-terminal domain		67.0349	( 7 )		15.822	( 3 )		482.194	( 71 )		237.169	( 125 )		117.2	( 35 )		235.218	( 10 )		25.6264	( 14 )		2.7863	( 2 )		53.7592	( 13 )		162.404	( 16 )		14.4492	( 2 )						CDS|gi|254468919|ref|ZP_05082325.1| TonB family C-terminal domain protein [beta proteobacterium KB13]
NB46_00256		2562801324		Ferredoxin		42.476	( 6 )		5.63257	( 1 )		202.89	( 23 )		109.723	( 59 )		65.0375	( 22 )		110.651	( 4 )		13.1788	( 5 )		1.19691	( 1 )		22.3768	( 6 )		54.0363	( 5 )		3.57087	( 1 )						CDS|gi|254000281|ref|YP_003052344.1| putative ferredoxin 2Fe-2S protein [Methylovorus glucosetrophus SIP3-4]
NB46_00257		2562801325		Diadenosine tetraphosphate (Ap4A) hydrolase and other HIT family hydrolases		63.395	( 20 )		4.23689	( 1 )		241.953	( 63 )		94.8844	( 26 )		41.6602	( 9 )		111.026	( 13 )		10.3177	( 2 )		1.80346	( 1 )		17.7123	( 7 )		69.9503	( 4 )		2.78098	( 0 )						CDS|gi|254468132|ref|ZP_05081538.1| histidine triad protein [beta proteobacterium KB13]
NB46_00258		2562801326		quinolinate synthetase (EC 2.5.1.72)		310.235	( 8 )		19.6008	( 5 )		564.424	( 132 )		203.072	( 21 )		113.134	( 24 )		289.509	( 18 )		29.9994	( 2 )		4.78747	( 2 )		81.6245	( 10 )		275.85	( 45 )		16.5605	( 5 )		EC:2.5.1.72	KO:K03517	Nicotinate and nicotinamide metabolism $ Metabolic pathways	quinolinate synthase [EC:2.5.1.72]	CDS|gi|254468481|ref|ZP_05081887.1| quinolinate synthetase complex, A subunit [beta proteobacterium KB13]
NB46_00259		2562801327		NTP pyrophosphohydrolases including oxidative damage repair enzymes		51.3587	( 3 )		6.32455	( 2 )		113.87	( 13 )		52.876	( 19 )		25.489	( 9 )		72.8254	( 14 )		9.06792	( 4 )		1.25335	( 1 )		20.8867	( 7 )		56.3527	( 4 )		3.09563	( 1 )		EC:3.6.1.-	KO:K08310	NA	dATP pyrophosphohydrolase [EC:3.6.1.-]	CDS|gi|254468490|ref|ZP_05081896.1| nudix hydrolase [beta proteobacterium KB13]
NB46_00260		2562801328		4-hydroxy-3-methylbut-2-enyl diphosphate reductase (EC 1.17.1.2)		119.154	( 14 )		11.7682	( 2 )		291.706	( 59 )		146.23	( 52 )		60.6669	( 21 )		154.628	( 8 )		15.6778	( 4 )		2.27259	( 2 )		41.452	( 3 )		123.97	( 10 )		4.52968	( 1 )		EC:1.17.1.2	KO:K03527	Terpenoid backbone biosynthesis $ Metabolic pathways $ Biosynthesis of secondary metabolites	4-hydroxy-3-methylbut-2-enyl diphosphate reductase [EC:1.17.1.2]	CDS|gi|254468090|ref|ZP_05081496.1| 4-hydroxy-3-methylbut-2-enyl diphosphate reductase [beta proteobacterium KB13]
NB46_00261		2562801329		diaminopimelate decarboxylase (EC 4.1.1.20)		389.709	( 36 )		55.7108	( 6 )		873.028	( 93 )		381.426	( 94 )		199.983	( 34 )		374.933	( 17 )		43.6408	( 4 )		6.38092	( 2 )		136.296	( 18 )		312.704	( 21 )		31.1582	( 4 )		EC:4.1.1.20	KO:K01586	Lysine biosynthesis $ Metabolic pathways $ Biosynthesis of secondary metabolites $ Microbial metabolism in diverse environments	diaminopimelate decarboxylase [EC:4.1.1.20]	CDS|gi|254468165|ref|ZP_05081571.1| diaminopimelate decarboxylase [beta proteobacterium KB13]
NB46_00262		2562801330		Predicted small periplasmic lipoprotein		124.761	( 21 )		21.5857	( 3 )		255.39	( 11 )		124.655	( 48 )		63.6996	( 9 )		117.51	( 5 )		12.6497	( 1 )		1.90867	( 1 )		46.1752	( 4 )		85.2912	( 6 )		7.87254	( 1 )						CDS|NA
NB46_00263		2562801331		Predicted membrane protein		6.82619	( 3 )		1.47492	( 1 )		54.804	( 16 )		20.7201	( 9 )		11.7853	( 5 )		33.5831	( 10 )		2.75361	( 1 )		0.440618	( 0 )		4.82854	( 1 )		29.4584	( 2 )		1.193	( 0 )		EC:2.5.1.30	KO:K00805	Terpenoid backbone biosynthesis $ Biosynthesis of secondary metabolites	heptaprenyl diphosphate synthase [EC:2.5.1.30]	CDS|gi|254468876|ref|ZP_05082282.1| heptaprenyl diphosphate synthase component I [beta proteobacterium KB13]
NB46_00264		2562801332		Uncharacterized protein conserved in bacteria		7.00966	( 1 )		1.33496	( 1 )		53.6578	( 17 )		21.6501	( 11 )		10.8643	( 4 )		49.884	( 6 )		3.57945	( 1 )		0.582101	( 0 )		5.68149	( 2 )		38.1648	( 3 )		1.37985	( 0 )						CDS|gi|118594283|ref|ZP_01551630.1| hypothetical protein MB2181_01405 [Methylophilales bacterium HTCC2181]
NB46_00265		2562801333		Membrane-associated lipoprotein involved in thiamine biosynthesis		22.0941	( 1 )		4.18988	( 2 )		194.739	( 2 )		90.3881	( 56 )		42.7664	( 4 )		131.838	( 13 )		14.1364	( 6 )		1.39077	( 1 )		19.502	( 1 )		93.2185	( 6 )		5.10413	( 1 )		0	KO:K03734	NA	thiamine biosynthesis lipoprotein	CDS|gi|254468833|ref|ZP_05082239.1| putative membrane-associated lipoprotein [beta proteobacterium KB13]
NB46_00266		2562801334		glutathione synthase (EC 6.3.2.3)		30.8989	( 11 )		3.83267	( 2 )		209.015	( 52 )		90.2763	( 29 )		31.1179	( 6 )		126.922	( 3 )		12.4888	( 7 )		1.52863	( 1 )		26.9187	( 2 )		128.553	( 5 )		5.27464	( 2 )		EC:6.3.2.3	KO:K01920	Glutathione metabolism $ Metabolic pathways	glutathione synthase [EC:6.3.2.3]	CDS|gi|254468189|ref|ZP_05081595.1| glutathione synthetase [beta proteobacterium KB13]
NB46_00267		2562801335		glutamate--cysteine ligase, T. ferrooxidans family		116.813	( 13 )		11.1996	( 4 )		474.671	( 100 )		189.025	( 43 )		72.7962	( 16 )		277.17	( 28 )		22.3327	( 5 )		3.54619	( 1 )		55.0506	( 4 )		229.358	( 22 )		12.6625	( 1 )		EC:6.3.2.2	KO:K01919	Glutathione metabolism $ Metabolic pathways	glutamate--cysteine ligase [EC:6.3.2.2]	CDS|gi|254468661|ref|ZP_05082067.1| glutamate--cysteine ligase [beta proteobacterium KB13]
NB46_00268		2562801336		lipoate synthase		142.221	( 12 )		19.9532	( 2 )		463.919	( 68 )		183.098	( 46 )		92.7404	( 28 )		226.26	( 16 )		24.4184	( 4 )		4.13633	( 1 )		59.8578	( 3 )		203.618	( 24 )		17.8105	( 1 )		EC:2.8.1.8	KO:K03644	Lipoic acid metabolism $ Metabolic pathways	lipoic acid synthetase [EC:2.8.1.8]	CDS|gi|254468828|ref|ZP_05082234.1| lipoic acid synthetase [beta proteobacterium KB13]
NB46_00269		2562801337		lipoate-protein ligase B		40.3305	( 4 )		3.38147	( 1 )		220.505	( 13 )		78.4538	( 24 )		71.1903	( 28 )		99.8539	( 6 )		8.41616	( 2 )		0.974515	( 1 )		17.4799	( 4 )		76.6839	( 8 )		4.15765	( 1 )		EC:2.3.1.181	KO:K03801	Lipoic acid metabolism $ Metabolic pathways	lipoyl(octanoyl) transferase [EC:2.3.1.181]	CDS|gi|254468924|ref|ZP_05082330.1| lipoyltransferase [beta proteobacterium KB13]
NB46_00270		2562801338		Uncharacterized conserved protein		13.5429	( 1 )		1.22439	( 1 )		113.412	( 48 )		35.9184	( 18 )		14.5893	( 4 )		55.1506	( 4 )		5.38441	( 3 )		0.331528	( 0 )		7.68108	( 4 )		45.5195	( 12 )		1.47168	( 0 )		0	KO:K09158	NA	hypothetical protein	CDS|gi|313202209|ref|YP_004040867.1| hypothetical protein MPQ_2489 [Methylovorus sp. MP688]
NB46_00271		2562801339		rare lipoprotein A		62.4952	( 12 )		9.10502	( 5 )		405.951	( 30 )		152.062	( 60 )		76.3437	( 22 )		204.3	( 12 )		14.5935	( 4 )		2.6081	( 2 )		39.1473	( 12 )		156.515	( 19 )		5.98273	( 2 )		0	KO:K03642	NA	rare lipoprotein A	CDS|gi|254468558|ref|ZP_05081964.1| rare lipoprotein A [beta proteobacterium KB13]
NB46_00272		2562801340		cell elongation-specific peptidoglycan biosynthesis regulator RodA		182.368	( 21 )		12.9965	( 4 )		633.767	( 170 )		267.624	( 110 )		133.507	( 28 )		267.625	( 27 )		27.0165	( 8 )		5.23243	( 3 )		68.0028	( 6 )		207.178	( 28 )		12.4391	( 2 )		0	KO:K05837	NA	rod shape determining protein RodA	CDS|gi|254468958|ref|ZP_05082364.1| hypothetical protein KB13_1183 [beta proteobacterium KB13]
NB46_00273		2562801341		penicillin-binding protein 2		92.92	( 11 )		14.4225	( 1 )		470.898	( 107 )		196.129	( 75 )		88.4037	( 13 )		183.441	( 5 )		26.7105	( 13 )		3.54645	( 3 )		32.9259	( 6 )		139.194	( 3 )		10.8505	( 2 )		0	KO:K05515	Peptidoglycan biosynthesis	penicillin-binding protein 2	CDS|gi|254468467|ref|ZP_05081873.1| penicillin-binding protein 2 [beta proteobacterium KB13]
NB46_00274		2562801342		hypothetical protein		21.4029	( 4 )		1.74897	( 0 )		33.0092	( 21 )		15.685	( 10 )		14.7392	( 7 )		25.2981	( 5 )		3.26817	( 1 )		0.606444	( 0 )		6.90696	( 1 )		22.0896	( 3 )		1.38245	( 1 )						CDS|NA
NB46_00275		2562801343		rod shape-determining protein MreC		120.015	( 14 )		10.9099	( 3 )		596.512	( 71 )		267.817	( 159 )		73.9772	( 11 )		255.933	( 38 )		21.6871	( 5 )		2.82257	( 2 )		29.4149	( 4 )		181.739	( 28 )		8.37039	( 2 )						CDS|gi|254468555|ref|ZP_05081961.1| rod shape-determining protein MreC [beta proteobacterium KB13]
NB46_00276		2562801344		rod shape-determining protein MreB		559.154	( 19 )		72.9016	( 17 )		1352.46	( 355 )		532.4	( 47 )		215.118	( 80 )		646.429	( 43 )		53.4728	( 23 )		9.38876	( 5 )		159.312	( 14 )		493.693	( 56 )		26.1624	( 7 )		0	KO:K03569	NA	rod shape-determining protein MreB and related proteins	CDS|gi|254468981|ref|ZP_05082387.1| cell shape determining protein, MreB/Mrl family [beta proteobacterium KB13]
NB46_00277		2562801345		aspartyl/glutamyl-tRNA(Asn/Gln) amidotransferase subunit C (EC 6.3.5.-)		439.991	( 61 )		50.0363	( 3 )		1018.86	( 63 )		348.262	( 60 )		306.802	( 63 )		373.7	( 53 )		49.6426	( 10 )		5.20761	( 3 )		75.0852	( 57 )		246.553	( 26 )		8.28135	( 4 )		EC:6.3.5.6	KO:K02435	Aminoacyl-tRNA biosynthesis $ Metabolic pathways	aspartyl-tRNA(Asn)/glutamyl-tRNA(Gln) amidotransferase subunit C [EC:6.3.5.6 6.3.5.7]	CDS|gi|254467820|ref|ZP_05081226.1| glutamyl-tRNA(Gln) amidotransferase, C subunit [beta proteobacterium KB13]
NB46_00278		2562801346		aspartyl/glutamyl-tRNA(Asn/Gln) amidotransferase subunit A (EC 6.3.5.-)		746.525	( 100 )		52.1327	( 2 )		1376.91	( 305 )		420.121	( 43 )		316.714	( 63 )		475.399	( 36 )		51.3851	( 15 )		6.63513	( 4 )		40.0991	( 24 )		384.957	( 36 )		12.2326	( 5 )		EC:6.3.5.6	KO:K02433	Aminoacyl-tRNA biosynthesis $ Metabolic pathways	aspartyl-tRNA(Asn)/glutamyl-tRNA(Gln) amidotransferase subunit A [EC:6.3.5.6 6.3.5.7]	CDS|gi|254468013|ref|ZP_05081419.1| glutamyl-tRNA(Gln) amidotransferase subunit A [beta proteobacterium KB13]
NB46_00279		2562801347		aspartyl/glutamyl-tRNA(Asn/Gln) amidotransferase subunit B (EC 6.3.5.-)		519.13	( 115 )		43.0325	( 6 )		1290.53	( 284 )		496.39	( 68 )		317.751	( 46 )		454.172	( 28 )		43.7491	( 7 )		5.4507	( 4 )		28.3625	( 2 )		405.774	( 14 )		11.7652	( 3 )		EC:6.3.5.6	KO:K02434	Aminoacyl-tRNA biosynthesis $ Metabolic pathways	aspartyl-tRNA(Asn)/glutamyl-tRNA(Gln) amidotransferase subunit B [EC:6.3.5.6 6.3.5.7]	CDS|gi|254468343|ref|ZP_05081749.1| aspartyl/glutamyl-tRNA(Asn/Gln) amidotransferase subunit B [beta proteobacterium KB13]
NB46_00280		2562801348		orotate phosphoribosyltransferase (EC 2.4.2.10)		123.316	( 9 )		18.1347	( 4 )		408.367	( 45 )		163.539	( 20 )		80.8428	( 19 )		224.864	( 13 )		17.5172	( 2 )		3.93018	( 2 )		48.8034	( 10 )		218.787	( 18 )		13.1817	( 3 )		EC:2.4.2.10	KO:K00762	Pyrimidine metabolism $ Metabolic pathways	orotate phosphoribosyltransferase [EC:2.4.2.10]	CDS|gi|254467839|ref|ZP_05081245.1| orotate phosphoribosyltransferase [beta proteobacterium KB13]
NB46_00281		2562801349		exodeoxyribonuclease III		40.2444	( 5 )		8.18211	( 2 )		224.628	( 76 )		91.2252	( 10 )		45.7259	( 15 )		122.111	( 26 )		13.0843	( 2 )		1.90475	( 1 )		26.5373	( 8 )		155.986	( 28 )		9.97642	( 3 )		EC:3.1.11.2	KO:K01142	Base excision repair	exodeoxyribonuclease III [EC:3.1.11.2]	CDS|gi|254468203|ref|ZP_05081609.1| exodeoxyribonuclease III [beta proteobacterium KB13]
NB46_00282		2562801350		Arabinose efflux permease		31.9639	( 4 )		4.26628	( 1 )		215.688	( 51 )		86.6593	( 13 )		28.9675	( 4 )		151.516	( 10 )		9.90362	( 2 )		2.02193	( 2 )		25.695	( 5 )		126.505	( 17 )		5.55973	( 1 )		0	KO:K08218	NA	MFS transporter, PAT family, beta-lactamase induction signal transducer AmpG	CDS|gi|254468196|ref|ZP_05081602.1| AmpG muropeptide MFS transporter [beta proteobacterium KB13]
NB46_00283		2562801351		methionine biosynthesis protein MetW		46.8322	( 6 )		5.84785	( 2 )		270.451	( 32 )		115.28	( 34 )		41.3799	( 3 )		170.912	( 4 )		10.1312	( 1 )		1.78308	( 1 )		31.1157	( 1 )		131.498	( 13 )		7.14619	( 2 )						CDS|gi|254468947|ref|ZP_05082353.1| methionine biosynthesis protein MetW [beta proteobacterium KB13]
NB46_00284		2562801352		homoserine O-acetyltransferase (EC 2.3.1.31)		110.526	( 27 )		16.3819	( 4 )		376.827	( 63 )		159.886	( 40 )		64.8537	( 24 )		243.304	( 34 )		19.9591	( 5 )		3.5988	( 2 )		61.2264	( 9 )		235.565	( 33 )		17.3612	( 2 )		EC:2.3.1.31	KO:K00641	Cysteine and methionine metabolism $ Sulfur metabolism $ Metabolic pathways	homoserine O-acetyltransferase [EC:2.3.1.31]	CDS|gi|254468374|ref|ZP_05081780.1| homoserine O-acetyltransferase [beta proteobacterium KB13]
NB46_00285		2562801353		[protein release factor]-glutamine N5-methyltransferase (EC 2.1.1.-)		71.5228	( 9 )		5.03552	( 1 )		268.376	( 35 )		97.4799	( 41 )		51.3755	( 26 )		85.4485	( 1 )		9.02297	( 3 )		1.23339	( 1 )		13.99	( 1 )		69.7349	( 12 )		3.66359	( 1 )		EC:2.1.1.-	KO:K02493	NA	release factor glutamine methyltransferase [EC:2.1.1.-]	CDS|gi|254468536|ref|ZP_05081942.1| protein methyltransferase HemK [beta proteobacterium KB13]
NB46_00286		2562801354		bacterial peptide chain release factor 1 (bRF-1)		388.764	( 36 )		31.6746	( 6 )		1011.8	( 36 )		363.64	( 43 )		218.387	( 35 )		390.995	( 38 )		36.3163	( 11 )		4.92516	( 3 )		64.8479	( 22 )		328.746	( 27 )		10.5124	( 4 )		0	KO:K02835	NA	peptide chain release factor 1	CDS|gi|254468209|ref|ZP_05081615.1| peptide chain release factor 1 [beta proteobacterium KB13]
NB46_00287		2562801355		glutamyl-tRNA reductase (EC 1.2.1.70)		309.903	( 39 )		18.2737	( 3 )		613.625	( 103 )		269.904	( 55 )		177.964	( 36 )		217.568	( 15 )		20.7944	( 3 )		3.46937	( 2 )		56.9627	( 2 )		222.032	( 20 )		8.45378	( 2 )		EC:1.2.1.70	KO:K02492	Porphyrin and chlorophyll metabolism $ Metabolic pathways $ Biosynthesis of secondary metabolites	glutamyl-tRNA reductase [EC:1.2.1.70]	CDS|gi|254468894|ref|ZP_05082300.1| glutamyl-tRNA reductase [beta proteobacterium KB13]
NB46_00288		2562801356		ribulose-5-phosphate 3-epimerase (EC 5.1.3.1)		424.476	( 50 )		64.8051	( 7 )		2423.24	( 298 )		859.081	( 74 )		356.893	( 91 )		826.78	( 69 )		69.245	( 19 )		13.1094	( 5 )		230.715	( 21 )		679.148	( 71 )		42.2049	( 7 )		EC:5.1.3.1	KO:K01783	Pentose phosphate pathway $ Pentose and glucuronate interconversions $ Carbon fixation in photosynthetic organisms $ Metabolic pathways $ Biosynthesis of secondary metabolites $ Microbial metabolism in diverse environments	ribulose-phosphate 3-epimerase [EC:5.1.3.1]	CDS|gi|254467871|ref|ZP_05081277.1| ribulose-phosphate 3-epimerase [beta proteobacterium KB13]
#N/A		#N/A		#N/A		102.285	( 14 )		12.4572	( 2 )		724.208	( 57 )		225.933	( 40 )		87.3714	( 17 )		227.319	( 23 )		15.2523	( 5 )		4.29411	( 3 )		36.6816	( 6 )		178.835	( 8 )		8.09719	( 1 )						CDS|NA
NB46_00289		2562801357		haloacid dehalogenase superfamily, subfamily IA, variant 1 with third motif having Dx(3-4)D or Dx(3-4)E		214.807	( 19 )		33.5124	( 7 )		1704.36	( 282 )		530.029	( 28 )		348.234	( 66 )		518.235	( 26 )		39.5857	( 8 )		7.68291	( 6 )		73.7846	( 24 )		354.767	( 29 )		13.1336	( 4 )		EC:3.1.3.18	KO:K01091	Glyoxylate and dicarboxylate metabolism $ Metabolic pathways	phosphoglycolate phosphatase [EC:3.1.3.18]	CDS|gi|254467990|ref|ZP_05081396.1| phosphoglycolate phosphatase [beta proteobacterium KB13]
NB46_00290		2562801358		anthranilate synthase, component I (EC 4.1.3.27)		155.31	( 6 )		25.7414	( 3 )		839.708	( 66 )		300.974	( 43 )		164.734	( 53 )		283.9	( 38 )		21.3566	( 4 )		3.61493	( 2 )		53.3643	( 16 )		289.074	( 36 )		12.012	( 4 )		EC:4.1.3.27	KO:K01657	Phenylalanine, tyrosine and tryptophan biosynthesis $ Metabolic pathways $ Biosynthesis of secondary metabolites	anthranilate synthase component I [EC:4.1.3.27]	CDS|gi|254467881|ref|ZP_05081287.1| anthranilate synthase component I [beta proteobacterium KB13]
NB46_00291		2562801359		anthranilate synthase, component II (EC 4.1.3.27)		57.7014	( 13 )		10.4126	( 2 )		319.523	( 49 )		106.073	( 13 )		42.8493	( 6 )		124.937	( 10 )		10.0688	( 2 )		1.12017	( 1 )		12.8111	( 2 )		102.844	( 8 )		3.95034	( 1 )		EC:4.1.3.27	KO:K01658	Phenylalanine, tyrosine and tryptophan biosynthesis $ Metabolic pathways $ Biosynthesis of secondary metabolites	anthranilate synthase component II [EC:4.1.3.27]	CDS|gi|254468476|ref|ZP_05081882.1| anthranilate synthase component II [beta proteobacterium KB13]
NB46_00292		2562801360		anthranilate phosphoribosyltransferase (EC 2.4.2.18)		140.06	( 8 )		21.5437	( 2 )		816.149	( 107 )		262.638	( 54 )		130.194	( 32 )		364.096	( 25 )		23.0663	( 4 )		3.62279	( 2 )		30.3468	( 2 )		299.426	( 42 )		8.60762	( 5 )		EC:2.4.2.18	KO:K00766	Phenylalanine, tyrosine and tryptophan biosynthesis $ Metabolic pathways $ Biosynthesis of secondary metabolites	anthranilate phosphoribosyltransferase [EC:2.4.2.18]	CDS|gi|254468978|ref|ZP_05082384.1| anthranilate phosphoribosyltransferase [beta proteobacterium KB13]
NB46_00293		2562801361		indole-3-glycerol phosphate synthase (EC 4.1.1.48)		59.743	( 3 )		7.81318	( 1 )		338.603	( 62 )		139.126	( 52 )		48.9385	( 17 )		204.056	( 11 )		12.4597	( 1 )		2.18743	( 2 )		19.2196	( 2 )		203.911	( 19 )		5.61229	( 2 )		EC:4.1.1.48	KO:K01609	Phenylalanine, tyrosine and tryptophan biosynthesis $ Metabolic pathways $ Biosynthesis of secondary metabolites	indole-3-glycerol phosphate synthase [EC:4.1.1.48]	CDS|gi|254468655|ref|ZP_05082061.1| indole-3-glycerol phosphate synthase [beta proteobacterium KB13]
NB46_00294		2562801362		Delta-aminolevulinic acid dehydratase		285.581	( 23 )		63.5298	( 13 )		1105.71	( 211 )		434.915	( 131 )		247.124	( 45 )		518.886	( 36 )		42.1721	( 7 )		6.37692	( 2 )		156.425	( 19 )		358.39	( 17 )		41.798	( 3 )		EC:4.2.1.24	KO:K01698	Porphyrin and chlorophyll metabolism $ Metabolic pathways $ Biosynthesis of secondary metabolites	porphobilinogen synthase [EC:4.2.1.24]	CDS|gi|254468925|ref|ZP_05082331.1| delta-aminolevulinic acid dehydratase [beta proteobacterium KB13]
NB46_00295		2562801363		hypothetical protein		32.2472	( 3 )		5.63452	( 2 )		165.674	( 27 )		84.5599	( 16 )		42.7944	( 10 )		95.3347	( 4 )		6.1016	( 1 )		1.3385	( 1 )		29.1698	( 8 )		67.0163	( 6 )		3.71666	( 1 )						CDS|gi|334131270|ref|ZP_08505035.1| Putative nucleotidyltransferase domain-containing protein [Methyloversatilis universalis FAM5]
NB46_00296		2562801364		penicillin-binding protein, 1A family		151.427	( 13 )		15.2182	( 4 )		564.741	( 127 )		261.981	( 53 )		108.406	( 49 )		382.817	( 19 )		30.1577	( 12 )		4.82393	( 2 )		126.772	( 14 )		334.44	( 15 )		26.6543	( 5 )		EC:2.4.1.-	KO:K05366	Peptidoglycan biosynthesis $ Metabolic pathways	penicillin-binding protein 1A [EC:2.4.1.- 3.4.-.-]	CDS|gi|254468553|ref|ZP_05081959.1| MrcA penicillin-binding 1 (peptidoglycan synthetase) transmembrane protein [beta proteobacterium KB13]
NB46_00297		2562801365		shikimate kinase (EC 2.7.1.71)		14.4088	( 2 )		8.41894	( 4 )		63.0496	( 23 )		36.9964	( 15 )		20.461	( 9 )		25.8075	( 4 )		1.8763	( 0 )		0.238518	( 0 )		12.6459	( 2 )		29.2789	( 3 )		1.86913	( 1 )		EC:2.7.1.71	KO:K00891	Phenylalanine, tyrosine and tryptophan biosynthesis $ Metabolic pathways $ Biosynthesis of secondary metabolites	shikimate kinase [EC:2.7.1.71]	CDS|gi|254468282|ref|ZP_05081688.1| shikimate kinase [beta proteobacterium KB13]
NB46_00298		2562801366		3-dehydroquinate synthase (EC 4.2.3.4)		145.645	( 28 )		39.4142	( 3 )		575.523	( 25 )		216.911	( 22 )		102.167	( 25 )		270.817	( 4 )		19.2606	( 7 )		3.61899	( 2 )		75.0821	( 6 )		219.559	( 12 )		16.6121	( 5 )		EC:4.2.3.4	KO:K01735	Phenylalanine, tyrosine and tryptophan biosynthesis $ Metabolic pathways $ Biosynthesis of secondary metabolites	3-dehydroquinate synthase [EC:4.2.3.4]	CDS|gi|254467842|ref|ZP_05081248.1| 3-dehydroquinate synthase [beta proteobacterium KB13]
NB46_00299		2562801367		deoxyguanosinetriphosphate triphosphohydrolase, putative		118.062	( 11 )		24.4945	( 3 )		555.128	( 70 )		188.357	( 26 )		89.2305	( 23 )		273.389	( 22 )		16.8293	( 7 )		3.42484	( 2 )		53.2425	( 4 )		179.551	( 11 )		12.3505	( 4 )		EC:3.1.5.1	KO:K01129	Purine metabolism	dGTPase [EC:3.1.5.1]	CDS|gi|254467832|ref|ZP_05081238.1| deoxyguanosinetriphosphate triphosphohydrolase [beta proteobacterium KB13]
NB46_00300		2562801368		Outer membrane protein (porin)		9423.65	( 64 )		1110.06	( 148 )		89388	( 18675 )		35778.5	( 11620 )		12000.3	( 2901 )		67637.6	( 11026 )		4081.05	( 991 )		738.801	( 376 )		4626.72	( 380 )		46694.4	( 6041 )		4094	( 716 )						CDS|gi|254468038|ref|ZP_05081444.1| conserved hypothetical protein [beta proteobacterium KB13]
NB46_00301		2562801369		hypothetical protein		41.3779	( 10 )		5.51704	( 1 )		154.464	( 19 )		66.1909	( 19 )		48.5941	( 8 )		71.4978	( 11 )		6.46768	( 1 )		1.0999	( 0 )		14.1117	( 2 )		52.3424	( 12 )		2.79331	( 1 )						CDS|gi|254468005|ref|ZP_05081411.1| tetratricopeptide repeat domain protein [beta proteobacterium KB13]
NB46_00302		2562801370		hypothetical protein		28.5656	( 5 )		4.57256	( 2 )		104.275	( 23 )		47.6462	( 25 )		33.558	( 9 )		47.6244	( 7 )		4.53175	( 1 )		0.897671	( 0 )		12.3325	( 3 )		37.7528	( 10 )		2.25744	( 1 )						CDS|gi|340777043|ref|ZP_08696986.1| O-linked N-acetylglucosamine transferase [Acetobacter aceti NBRC 14818]
NB46_00303		2562801371		nitrogen regulation protein NR(I)		280.252	( 61 )		20.7431	( 3 )		415.165	( 35 )		127.624	( 29 )		70.3941	( 26 )		140.885	( 2 )		12.153	( 3 )		1.77098	( 1 )		16.3521	( 5 )		113.534	( 11 )		3.95383	( 2 )		0	KO:K07712	Two-component system	two-component system, NtrC family, nitrogen regulation response regulator GlnG	CDS|gi|254468618|ref|ZP_05082024.1| nitrogen regulation protein [beta proteobacterium KB13]
NB46_00304		2562801372		Signal transduction histidine kinase, nitrogen specific		868.719	( 70 )		51.0268	( 3 )		601.016	( 168 )		176.831	( 20 )		83.0122	( 36 )		183.995	( 27 )		12.6616	( 3 )		2.07433	( 1 )		20.4604	( 6 )		173.315	( 30 )		6.87653	( 2 )		EC:2.7.13.3	KO:K07708	Two-component system	two-component system, NtrC family, nitrogen regulation sensor histidine kinase GlnL [EC:2.7.13.3]	CDS|gi|254468185|ref|ZP_05081591.1| nitrogen regulation protein NtrB [beta proteobacterium KB13]
NB46_00305		2562801373		L-glutamine synthetase (EC 6.3.1.2)		12413	( 651 )		1239.82	( 96 )		6572.74	( 1295 )		2058.02	( 287 )		856.565	( 244 )		1898.56	( 315 )		226.558	( 72 )		42.8743	( 4 )		299.191	( 47 )		1653.09	( 162 )		224.287	( 42 )		EC:6.3.1.2	KO:K01915	Alanine, aspartate and glutamate metabolism $ Arginine and proline metabolism $ Nitrogen metabolism $ Metabolic pathways $ Microbial metabolism in diverse environments $ Two-component system	glutamine synthetase [EC:6.3.1.2]	CDS|gi|254468278|ref|ZP_05081684.1| glutamine synthetase, type I [beta proteobacterium KB13]
NB46_00306		2562801374		shikimate 5-dehydrogenase		100.709	( 11 )		5.89289	( 3 )		414.931	( 83 )		127.102	( 28 )		48.1546	( 4 )		159.637	( 14 )		8.35199	( 1 )		1.89252	( 1 )		41.9142	( 4 )		137.42	( 10 )		3.73636	( 0 )		EC:1.1.1.25	KO:K00014	Phenylalanine, tyrosine and tryptophan biosynthesis $ Metabolic pathways $ Biosynthesis of secondary metabolites	shikimate dehydrogenase [EC:1.1.1.25]	CDS|gi|254468738|ref|ZP_05082144.1| shikimate 5-dehydrogenase [beta proteobacterium KB13]
NB46_00307		2562801375		monofunctional biosynthetic peptidoglycan transglycosylase		21.4404	( 6 )		3.88843	( 3 )		106.661	( 24 )		38.1358	( 29 )		23.8654	( 9 )		37.5758	( 4 )		5.04668	( 2 )		0.303243	( 0 )		7.4528	( 5 )		29.9344	( 3 )		1.07257	( 0 )		EC:2.4.1.-	KO:K03814	Peptidoglycan biosynthesis	monofunctional biosynthetic peptidoglycan transglycosylase [EC:2.4.1.-]	CDS|gi|254468931|ref|ZP_05082337.1| monofunctional biosynthetic peptidoglycan transglycosylase [beta proteobacterium KB13]
NB46_00308		2562801376		Excinuclease ABC subunit A		180.346	( 22 )		36.8841	( 8 )		1579.89	( 99 )		506.178	( 110 )		273.412	( 98 )		495.478	( 62 )		40.1164	( 18 )		5.33343	( 4 )		68.589	( 27 )		369.241	( 36 )		13.4686	( 3 )		0	KO:K03701	Nucleotide excision repair	excinuclease ABC subunit A	CDS|gi|254468949|ref|ZP_05082355.1| excinuclease ABC, A subunit [beta proteobacterium KB13]
NB46_00309		2562801377		Arabinose efflux permease		182.477	( 16 )		28.9907	( 3 )		565.533	( 43 )		217.911	( 52 )		107.498	( 28 )		225.384	( 19 )		28.8834	( 3 )		4.02738	( 2 )		61.5283	( 21 )		224.14	( 22 )		21.8355	( 4 )						CDS|gi|254468890|ref|ZP_05082296.1| major facilitator superfamily protein [beta proteobacterium KB13]
NB46_00310		2562801378		single-strand binding protein		481.476	( 25 )		117.866	( 11 )		1674.42	( 146 )		598.635	( 56 )		304.088	( 128 )		538.887	( 64 )		71.0835	( 9 )		10.6225	( 2 )		222.238	( 42 )		539.758	( 36 )		60.2605	( 12 )		0	KO:K03111	DNA replication $ Mismatch repair $ Homologous recombination	single-strand DNA-binding protein	CDS|gi|254468842|ref|ZP_05082248.1| single-strand binding protein [beta proteobacterium KB13]
NB46_00311		2562801379		Uncharacterized protein conserved in bacteria		172.012	( 14 )		40.6707	( 8 )		725.24	( 150 )		264.825	( 45 )		116.347	( 14 )		212.254	( 18 )		21.44	( 6 )		2.78627	( 1 )		53.687	( 7 )		244.544	( 4 )		13.7384	( 5 )						CDS|gi|297539710|ref|YP_003675479.1| FmdB family regulatory protein [Methylotenera versatilis 301]
NB46_00312		2562801380		Uncharacterized conserved protein		319.526	( 20 )		50.1586	( 6 )		971.651	( 100 )		372.081	( 97 )		151.535	( 27 )		408.023	( 15 )		34.3418	( 7 )		5.32934	( 3 )		105.873	( 21 )		353.135	( 23 )		15.8197	( 4 )						CDS|gi|254468334|ref|ZP_05081740.1| transmembrane protein [beta proteobacterium KB13]
NB46_00313		2562801381		aspartyl-tRNA synthetase (EC 6.1.1.12)		482.425	( 161 )		95.2779	( 8 )		2191.44	( 80 )		690.244	( 172 )		300.193	( 72 )		694.83	( 68 )		51.1981	( 4 )		7.33941	( 6 )		114.129	( 48 )		700.689	( 55 )		21.7913	( 10 )		EC:6.1.1.12	KO:K01876	Aminoacyl-tRNA biosynthesis	aspartyl-tRNA synthetase [EC:6.1.1.12]	CDS|gi|254468835|ref|ZP_05082241.1| aspartyl-tRNA synthetase [beta proteobacterium KB13]
NB46_00314		2562801382		Glyoxalase-like domain		72.3117	( 17 )		14.2237	( 4 )		720.269	( 134 )		240.928	( 84 )		91.02	( 38 )		203.401	( 24 )		12.0367	( 1 )		2.17967	( 2 )		22.0511	( 13 )		186.351	( 16 )		4.62164	( 2 )		0	KO:K08234	NA	glyoxylase I family protein	CDS|gi|254468871|ref|ZP_05082277.1| glyoxalase/bleomycin resistance protein/dioxygenase [beta proteobacterium KB13]
NB46_00315		2562801383		secondary thiamine-phosphate synthase enzyme		81.4441	( 11 )		11.8925	( 1 )		675.112	( 236 )		233.779	( 57 )		102.98	( 17 )		286.548	( 54 )		15.43	( 2 )		3.38465	( 3 )		50.7134	( 4 )		242.637	( 24 )		10.7645	( 2 )						CDS|gi|254468000|ref|ZP_05081406.1| conserved hypothetical protein TIGR00149 [beta proteobacterium KB13]
NB46_00316		2562801384		Predicted signal-transduction protein containing cAMP-binding and CBS domains		83.4583	( 13 )		9.37424	( 3 )		443.256	( 132 )		160.144	( 57 )		74.5119	( 9 )		154.791	( 18 )		10.0368	( 1 )		2.15142	( 2 )		48.9593	( 4 )		147.921	( 13 )		10.46	( 3 )						CDS|gi|254468074|ref|ZP_05081480.1| inosine-5'-monophosphate dehydrogenase [beta proteobacterium KB13]
NB46_00317		2562801385		Predicted permeases		24.2802	( 1 )		3.52535	( 1 )		116.673	( 15 )		38.9918	( 4 )		15.9702	( 5 )		50.1281	( 3 )		4.76286	( 1 )		0.574175	( 0 )		12.663	( 2 )		51.5363	( 5 )		5.83263	( 2 )						CDS|gi|254468330|ref|ZP_05081736.1| conserved hypothetical protein [beta proteobacterium KB13]
NB46_00318		2562801386		DNA-binding regulatory protein, YebC/PmpR family		54.9809	( 2 )		24.652	( 13 )		202.202	( 63 )		88.6232	( 32 )		86.6972	( 21 )		68.4254	( 16 )		9.26279	( 1 )		1.50418	( 1 )		32.3753	( 12 )		118.636	( 8 )		17.3818	( 3 )						CDS|gi|254468275|ref|ZP_05081681.1| conserved hypothetical protein TIGR01033 [beta proteobacterium KB13]
NB46_00319		2562801387		Holliday junction endonuclease RuvC (EC 3.1.22.4)		79.2396	( 12 )		21.6424	( 12 )		389.455	( 19 )		134.35	( 27 )		67.2924	( 24 )		119.797	( 4 )		9.22356	( 1 )		1.93274	( 1 )		41.5349	( 1 )		114.187	( 9 )		8.59831	( 1 )		EC:3.1.22.4	KO:K01159	Homologous recombination	crossover junction endodeoxyribonuclease RuvC [EC:3.1.22.4]	CDS|gi|254468664|ref|ZP_05082070.1| crossover junction endodeoxyribonuclease RuvC [beta proteobacterium KB13]
NB46_00320		2562801388		Holliday junction DNA helicase subunit RuvA		138.705	( 7 )		29.7297	( 7 )		791.255	( 52 )		299.635	( 65 )		150.996	( 49 )		246.843	( 12 )		28.0808	( 5 )		4.38721	( 1 )		75.9088	( 11 )		253.05	( 26 )		28.0867	( 3 )		EC:3.6.4.12	KO:K03550	Homologous recombination	holliday junction DNA helicase RuvA [EC:3.6.4.12]	CDS|gi|254468402|ref|ZP_05081808.1| Holliday junction DNA helicase RuvA [beta proteobacterium KB13]
NB46_00321		2562801389		Holliday junction DNA helicase subunit RuvB		146.28	( 5 )		32.1482	( 3 )		886.671	( 106 )		344.993	( 42 )		137.637	( 36 )		354.371	( 16 )		29.009	( 4 )		4.92918	( 2 )		80.9087	( 6 )		354.197	( 22 )		32.4165	( 3 )		EC:3.6.4.12	KO:K03551	Homologous recombination	holliday junction DNA helicase RuvB [EC:3.6.4.12]	CDS|gi|254468426|ref|ZP_05081832.1| Holliday junction DNA helicase RuvB [beta proteobacterium KB13]
NB46_00322		2562801390		tol-pal system-associated acyl-CoA thioesterase		84.1246	( 12 )		11.9042	( 6 )		497.717	( 79 )		228.413	( 63 )		95.7518	( 34 )		227.361	( 35 )		29.7955	( 9 )		3.93425	( 2 )		55.9236	( 15 )		259.174	( 10 )		21.5921	( 4 )		EC:3.1.2.-	KO:K07107	NA	acyl-CoA thioester hydrolase [EC:3.1.2.-]	CDS|gi|254468215|ref|ZP_05081621.1| tol-pal system-associated acyl-CoA thioesterase [beta proteobacterium KB13]
NB46_00323		2562801391		Cell division and transport-associated protein TolQ (TC 2.C.1.2.1)		266.091	( 13 )		68.4676	( 3 )		1545.26	( 69 )		670.704	( 100 )		236.557	( 72 )		611.361	( 59 )		56.527	( 3 )		8.23727	( 6 )		139.681	( 19 )		552.144	( 37 )		46.7	( 11 )		0	KO:K03562	NA	biopolymer transport protein TolQ	CDS|gi|254469020|ref|ZP_05082426.1| protein TolQ [beta proteobacterium KB13]
NB46_00324		2562801392		Cell division and transport-associated protein TolR (TC 2.C.1.2.1)		118.513	( 5 )		12.9789	( 1 )		827.122	( 99 )		354.695	( 22 )		106.578	( 29 )		372.173	( 34 )		29.813	( 0 )		5.42679	( 5 )		45.8616	( 7 )		307.021	( 23 )		20.6105	( 5 )		0	KO:K03560	NA	biopolymer transport protein TolR	CDS|gi|254468570|ref|ZP_05081976.1| biopolymer transport protein ExbD/TolR [beta proteobacterium KB13]
NB46_00325		2562801393		Predicted RNA-binding protein homologous to eukaryotic snRNP		74.6413	( 2 )		17.7835	( 3 )		427.181	( 43 )		176.499	( 28 )		64.0129	( 12 )		185.188	( 23 )		17.6708	( 4 )		2.33727	( 1 )		30.0672	( 6 )		168.62	( 17 )		9.54553	( 3 )		0	KO:K03646	NA	colicin import membrane protein	CDS|gi|254468580|ref|ZP_05081986.1| protein TolA [beta proteobacterium KB13]
NB46_00326		2562801394		tol-pal system beta propeller repeat protein TolB		1192.68	( 97 )		209.831	( 48 )		4186.54	( 478 )		1892.81	( 239 )		619.963	( 68 )		1958.34	( 169 )		257.884	( 74 )		44.866	( 10 )		1032.42	( 43 )		1858.26	( 161 )		169.897	( 7 )		0	KO:K03641	NA	TolB protein	CDS|gi|254468571|ref|ZP_05081977.1| Tol-Pal system beta propeller repeat protein TolB [beta proteobacterium KB13]
NB46_00327		2562801395		Outer membrane protein and related peptidoglycan-associated (lipo)proteins		2933.71	( 285 )		740.158	( 78 )		10343.6	( 3311 )		4214.11	( 965 )		1002.53	( 178 )		5512.04	( 697 )		822.87	( 439 )		124.154	( 35 )		1882.74	( 321 )		4179.33	( 336 )		355.001	( 49 )		0	KO:K03640	NA	peptidoglycan-associated lipoprotein	CDS|gi|254468321|ref|ZP_05081727.1| OmpA/MotB [beta proteobacterium KB13]
NB46_00328		2562801396		Uncharacterized protein conserved in bacteria		1063.15	( 79 )		345.106	( 88 )		4880.26	( 381 )		1857.31	( 459 )		941.164	( 294 )		1763.64	( 261 )		177.178	( 55 )		27.9166	( 13 )		734.686	( 102 )		1128.18	( 81 )		87.0663	( 10 )						CDS|gi|254469021|ref|ZP_05082427.1| hypothetical protein KB13_1247 [beta proteobacterium KB13]
NB46_00329		2562801397		putative 7-cyano-7-deazaguanosine (preQ0) biosynthesis protein QueE, gammaproteobacterial type		60.4571	( 10 )		24.7528	( 4 )		300.197	( 12 )		85.9896	( 12 )		44.1269	( 5 )		86.7071	( 16 )		8.10888	( 2 )		1.16462	( 1 )		33.2037	( 10 )		96.0595	( 3 )		5.03288	( 2 )		EC:4.3.99.3	KO:K10026	NA	7-carboxy-7-deazaguanine synthase [EC:4.3.99.3]	CDS|gi|118594347|ref|ZP_01551694.1| Radical SAM [Methylophilales bacterium HTCC2181]
NB46_00330		2562801398		preQ(0) biosynthesis protein QueC		70.2226	( 17 )		22.7583	( 4 )		406.375	( 64 )		128.811	( 33 )		39.6048	( 12 )		110.656	( 5 )		6.6459	( 3 )		1.25734	( 1 )		27.7371	( 9 )		92.9511	( 5 )		4.30662	( 1 )		EC:6.3.4.20	KO:K06920	NA	7-cyano-7-deazaguanine synthase [EC:6.3.4.20]	CDS|gi|254468087|ref|ZP_05081493.1| exsB protein [beta proteobacterium KB13]
NB46_00331		2562801399		ribosomal protein S16		765.748	( 62 )		133.396	( 19 )		2338.52	( 259 )		954.148	( 204 )		826.839	( 106 )		895.502	( 186 )		117.238	( 16 )		12.8895	( 8 )		104.37	( 66 )		473.851	( 7 )		27.9215	( 6 )		0	KO:K02959	Ribosome	small subunit ribosomal protein S16	CDS|gi|254468173|ref|ZP_05081579.1| 30S ribosomal protein S16 [beta proteobacterium KB13]
NB46_00332		2562801400		16S rRNA processing protein RimM		691.934	( 52 )		128.212	( 1 )		2914.9	( 511 )		1015.66	( 58 )		1104.19	( 175 )		785.515	( 122 )		120.782	( 35 )		13.8604	( 8 )		64.0624	( 42 )		520.096	( 30 )		35.1561	( 9 )		0	KO:K02860	NA	16S rRNA processing protein RimM	CDS|gi|254468713|ref|ZP_05082119.1| 16S rRNA processing protein RimM [beta proteobacterium KB13]
NB46_00333		2562801401		tRNA (Guanine37-N(1)-) methyltransferase (EC 2.1.1.31)		842.121	( 136 )		174.859	( 47 )		1958	( 614 )		862.49	( 277 )		1113.44	( 288 )		784.074	( 79 )		126.768	( 19 )		12.1825	( 7 )		61.6063	( 44 )		591.493	( 44 )		38.1185	( 10 )		EC:2.1.1.228	KO:K00554	NA	tRNA (guanine37-N1)-methyltransferase [EC:2.1.1.228]	CDS|gi|254467947|ref|ZP_05081353.1| tRNA (guanine-N1)-methyltransferase [beta proteobacterium KB13]
NB46_00334		2562801402		ribosomal protein L19, bacterial type		177.138	( 9 )		61.4677	( 8 )		1081.42	( 238 )		466.839	( 101 )		358.147	( 80 )		406.473	( 64 )		53.4675	( 15 )		5.35366	( 3 )		12.4551	( 9 )		296.732	( 18 )		19.8037	( 5 )		0	KO:K02884	Ribosome	large subunit ribosomal protein L19	CDS|gi|254468462|ref|ZP_05081868.1| 50S ribosomal protein L19 [beta proteobacterium KB13]
NB46_00335		2562801403		tyrosine recombinase XerD		123.638	( 24 )		14.6956	( 3 )		635.231	( 174 )		208.59	( 12 )		77.5806	( 12 )		224.964	( 21 )		14.7596	( 4 )		3.25522	( 2 )		60.3836	( 15 )		225.969	( 12 )		11.2699	( 1 )		0	KO:K04763	NA	integrase/recombinase XerD	CDS|gi|254468110|ref|ZP_05081516.1| tyrosine recombinase XerD [beta proteobacterium KB13]
NB46_00336		2562801404		FolB domain		87.7238	( 18 )		13.3537	( 0 )		320.058	( 62 )		126.138	( 55 )		69.3048	( 7 )		112.495	( 6 )		9.8322	( 3 )		1.94071	( 1 )		35.2308	( 2 )		87.2908	( 5 )		4.87153	( 2 )		EC:4.1.2.25	KO:K01633	Folate biosynthesis $ Metabolic pathways	dihydroneopterin aldolase [EC:4.1.2.25]	CDS|gi|254467883|ref|ZP_05081289.1| dihydroneopterin aldolase [beta proteobacterium KB13]
NB46_00337		2562801405		acyl-phosphate glycerol-3-phosphate acyltransferase		57.8666	( 3 )		6.10233	( 1 )		204.801	( 66 )		86.9871	( 17 )		34.2059	( 1 )		97.3234	( 8 )		7.0515	( 1 )		1.47191	( 0 )		21.05	( 1 )		79.6676	( 8 )		8.32579	( 1 )		EC:2.3.1.15	KO:K08591	Glycerolipid metabolism $ Glycerophospholipid metabolism $ Metabolic pathways	glycerol-3-phosphate acyltransferase PlsY [EC:2.3.1.15]	CDS|gi|254468910|ref|ZP_05082316.1| conserved hypothetical protein TIGR00023 [beta proteobacterium KB13]
NB46_00338		2562801406		O-sialoglycoprotein endopeptidase (EC 3.4.24.57)		135.993	( 10 )		12.4641	( 1 )		508.384	( 121 )		178.194	( 20 )		89.345	( 12 )		292.243	( 21 )		20.8682	( 5 )		4.22925	( 2 )		36.4222	( 4 )		233.397	( 29 )		9.27423	( 3 )		EC:3.4.24.57	KO:K01409	NA	O-sialoglycoprotein endopeptidase [EC:3.4.24.57]	CDS|gi|254468266|ref|ZP_05081672.1| O-sialoglycoprotein endopeptidase [beta proteobacterium KB13]
NB46_00339		2562801407		SSU ribosomal protein S21P		1647.15	( 282 )		117.87	( 12 )		2952.42	( 850 )		1260.91	( 137 )		856.047	( 84 )		1237.58	( 127 )		108.404	( 13 )		20.5841	( 13 )		345.35	( 122 )		764.475	( 69 )		37.3296	( 11 )		0	KO:K02970	Ribosome	small subunit ribosomal protein S21	CDS|gi|254468461|ref|ZP_05081867.1| ribosomal protein S21 [beta proteobacterium KB13]
NB46_00340		2562801408		Uncharacterized conserved protein		1141.15	( 170 )		135.769	( 5 )		3577.43	( 1238 )		1387.85	( 244 )		1343.1	( 99 )		1201.28	( 103 )		102.122	( 38 )		18.6919	( 12 )		140.563	( 71 )		767.491	( 79 )		37.5691	( 8 )		0	KO:K09117	NA	hypothetical protein	CDS|gi|254469000|ref|ZP_05082406.1| GatB/Yqey [beta proteobacterium KB13]
NB46_00341		2562801409		DNA primase, catalytic core		325.339	( 39 )		51.3437	( 9 )		1215.85	( 88 )		440.357	( 95 )		376.173	( 73 )		418.718	( 61 )		36.423	( 10 )		4.55719	( 2 )		103.947	( 12 )		379.734	( 43 )		26.4359	( 1 )		EC:2.7.7.-	KO:K02316	DNA replication	DNA primase [EC:2.7.7.-]	CDS|gi|254467852|ref|ZP_05081258.1| DNA primase [beta proteobacterium KB13]
NB46_00342		2562801410		RNA polymerase, sigma 70 subunit, RpoD		3444.4	( 85 )		283.805	( 5 )		10860.2	( 1988 )		3554.65	( 205 )		2355.26	( 324 )		2898.51	( 242 )		351.697	( 105 )		43.4277	( 20 )		424.843	( 151 )		2038.01	( 101 )		131.822	( 48 )		0	KO:K03086	NA	RNA polymerase primary sigma factor	CDS|gi|254469018|ref|ZP_05082424.1| sigma 70 [beta proteobacterium KB13]
NB46_00344		2562801412		hypothetical protein		95.5288	( 13 )		12.5198	( 4 )		368.8	( 41 )		136.183	( 34 )		61.0541	( 4 )		199.175	( 20 )		19.7813	( 3 )		2.97988	( 1 )		45.5663	( 2 )		190.555	( 15 )		28.7036	( 2 )						CDS|gi|297539387|ref|YP_003675156.1| hypothetical protein M301_2213 [Methylotenera versatilis 301]
#N/A		#N/A		#N/A		22.3946	( 5 )		2.96355	( 2 )		154.953	( 26 )		61.4766	( 10 )		26.2924	( 9 )		102.81	( 23 )		10.4961	( 4 )		1.79524	( 1 )		15.1857	( 1 )		108.7	( 11 )		16.2368	( 1 )						CDS|NA
NB46_00345		2562801413		Cold shock proteins		110.032	( 12 )		8.64015	( 2 )		242.919	( 57 )		94.1214	( 41 )		34.7377	( 5 )		91.4058	( 1 )		7.81074	( 1 )		1.41941	( 1 )		17.4622	( 2 )		81.2389	( 17 )		3.06125	( 1 )		0	KO:K03704	NA	cold shock protein (beta-ribbon, CspA family)	CDS|gi|293606144|ref|ZP_06688509.1| conserved hypothetical protein [Achromobacter piechaudii ATCC 43553] gi|359796272|ref|ZP_09298876.1| cold shock-like protein [Achromobacter arsenitoxydans SY8]
NB46_00346		2562801414		hypothetical protein		154.031	( 36 )		152.561	( 46 )		553.631	( 150 )		326.713	( 112 )		190.003	( 50 )		599.73	( 90 )		79.4788	( 19 )		14.5863	( 4 )		487.636	( 96 )		629.484	( 42 )		148.161	( 7 )						CDS|gi|254468712|ref|ZP_05082118.1| hypothetical protein KB13_937 [beta proteobacterium KB13]
NB46_00347		2562801415		hypothetical protein		87.38	( 9 )		183.105	( 21 )		748.157	( 150 )		363.286	( 91 )		225.113	( 19 )		654.861	( 104 )		75.3844	( 12 )		14.9254	( 5 )		252.518	( 26 )		635.592	( 33 )		128.739	( 8 )						CDS|gi|254468784|ref|ZP_05082190.1| hypothetical protein KB13_1009 [beta proteobacterium KB13]
NB46_00348		2562801416		hypothetical protein		95.3593	( 6 )		66.1075	( 22 )		310.212	( 66 )		111.655	( 34 )		74.0098	( 12 )		250.428	( 21 )		38.0785	( 20 )		2.96821	( 2 )		85.3577	( 24 )		267.783	( 29 )		13.8655	( 5 )						CDS|gi|254468922|ref|ZP_05082328.1| hypothetical protein KB13_1147 [beta proteobacterium KB13]
NB46_00349		2562801417		methionine-S-sulfoxide reductase		143.158	( 5 )		125.841	( 11 )		529.907	( 91 )		178.862	( 51 )		98.9504	( 27 )		262.429	( 47 )		42.4569	( 16 )		4.10803	( 3 )		73.9514	( 22 )		334.318	( 20 )		16.2073	( 9 )		EC:1.8.4.11	KO:K07304	NA	peptide-methionine (S)-S-oxide reductase [EC:1.8.4.11]	CDS|gi|254468175|ref|ZP_05081581.1| methionine-S-sulfoxide reductase [beta proteobacterium KB13]
NB46_00350		2562801418		hypothetical protein		54.3036	( 2 )		27.7556	( 4 )		161.283	( 31 )		79.1244	( 19 )		36.7785	( 9 )		94.0422	( 14 )		10.1594	( 0 )		0.845067	( 1 )		28.777	( 18 )		100.092	( 10 )		3.53267	( 2 )						CDS|gi|254469092|ref|ZP_05082498.1| hypothetical protein KB13_1318 [beta proteobacterium KB13]
NB46_00351		2562801419		HhH-GPD superfamily base excision DNA repair protein		40.2675	( 10 )		28.2177	( 6 )		237.074	( 57 )		82.9818	( 19 )		24.1328	( 8 )		85.4625	( 1 )		6.93579	( 2 )		1.03513	( 1 )		22.4002	( 5 )		73.6593	( 4 )		3.56369	( 1 )		EC:3.2.2.21	KO:K01247	Base excision repair	DNA-3-methyladenine glycosylase II [EC:3.2.2.21]	CDS|gi|254468232|ref|ZP_05081638.1| DNA-3-methyladenine glycosylase 1 [beta proteobacterium KB13]
NB46_00352		2562801420		Short-chain dehydrogenases of various substrate specificities		105.433	( 16 )		12.9025	( 1 )		742.832	( 92 )		283.545	( 17 )		82.1512	( 33 )		291.583	( 16 )		16.2951	( 1 )		3.20253	( 2 )		64.4532	( 9 )		258.268	( 25 )		14.9618	( 1 )						CDS|gi|254469042|ref|ZP_05082448.1| short chain dehydrogenase [beta proteobacterium KB13]
NB46_00353		2562801421		Outer membrane protein		616.292	( 49 )		108.905	( 8 )		1280.09	( 85 )		696.845	( 100 )		350.118	( 91 )		492.757	( 68 )		59.1129	( 15 )		8.56064	( 1 )		139.438	( 11 )		531.186	( 41 )		81.5095	( 16 )		0	KO:K15725	NA	cobalt-zinc-cadmium resistance protein CzcC	CDS|gi|254468753|ref|ZP_05082159.1| outer membrane efflux protein [beta proteobacterium KB13]
NB46_00354		2562801422		RND family efflux transporter, MFP subunit		546.812	( 31 )		75.8049	( 10 )		884.411	( 175 )		475.444	( 89 )		175.974	( 45 )		346.141	( 30 )		33.6948	( 3 )		4.93736	( 3 )		118.591	( 11 )		398.014	( 25 )		39.1747	( 7 )		0	KO:K15727	NA	cobalt-zinc-cadmium resistance protein CzcB	CDS|gi|254468853|ref|ZP_05082259.1| secretion protein HlyD [beta proteobacterium KB13]
NB46_00355		2562801423		heavy metal efflux pump, CzcA family		435.941	( 96 )		85.651	( 12 )		1710.28	( 104 )		819.528	( 191 )		318.53	( 108 )		740.999	( 29 )		66.0495	( 12 )		10.5657	( 4 )		192.01	( 10 )		799.734	( 70 )		64.3473	( 9 )		0	KO:K15726	NA	cobalt-zinc-cadmium resistance protein CzcA	CDS|gi|254468962|ref|ZP_05082368.1| cation efflux system protein CzcA [beta proteobacterium KB13]
NB46_00356		2562801424		Bacterial nucleoid DNA-binding protein		971.561	( 75 )		134.52	( 63 )		7564.82	( 1306 )		3268.92	( 660 )		726.53	( 193 )		9485.42	( 1717 )		1563.14	( 208 )		365.501	( 29 )		1725.37	( 258 )		10116	( 1018 )		2992.23	( 635 )		0	KO:K03530	NA	DNA-binding protein HU-beta	CDS|gi|254469062|ref|ZP_05082468.1| DNA-binding protein HU-beta [beta proteobacterium KB13]
NB46_00357		2562801425		SOS-response transcriptional repressors (RecA-mediated autopeptidases)		852.295	( 32 )		66.9298	( 18 )		572.267	( 86 )		374.847	( 82 )		732.408	( 185 )		134.758	( 21 )		9.23239	( 2 )		1.82363	( 1 )		46.9708	( 10 )		138.324	( 10 )		12.8522	( 1 )		EC:3.4.21.-	KO:K03503	NA	DNA polymerase V [EC:3.4.21.-]	CDS|gi|254468433|ref|ZP_05081839.1| LexA/MucA/RumA/RuvA family protein [beta proteobacterium KB13]
NB46_00358		2562801426		Nucleotidyltransferase/DNA polymerase involved in DNA repair		789.654	( 34 )		63.9662	( 19 )		435.079	( 58 )		280.744	( 61 )		704.152	( 136 )		135.544	( 24 )		11.0882	( 1 )		1.62155	( 1 )		32.2113	( 5 )		163.943	( 19 )		15.057	( 1 )		0	KO:K03502	NA	DNA polymerase V	CDS|gi|254468112|ref|ZP_05081518.1| DNA-directed DNA polymerase [beta proteobacterium KB13]
NB46_00359		2562801427		Helix-turn-helix domain		455.344	( 16 )		28.5561	( 8 )		537.691	( 32 )		312.246	( 116 )		557.096	( 169 )		187.089	( 14 )		16.7379	( 2 )		2.766	( 2 )		49.7676	( 5 )		166.14	( 19 )		12.8138	( 2 )						CDS|gi|118594374|ref|ZP_01551721.1| hypothetical protein MB2181_01860 [Methylophilales bacterium HTCC2181]
NB46_00360		2562801428		Protein of unknown function (DUF1504)		201.179	( 25 )		25.2216	( 8 )		496.372	( 38 )		226.386	( 50 )		195.45	( 25 )		285.622	( 18 )		29.5455	( 7 )		5.0019	( 1 )		103.793	( 21 )		318.002	( 54 )		47.3193	( 5 )						CDS|gi|254468718|ref|ZP_05082124.1| conserved hypothetical protein [beta proteobacterium KB13]
NB46_00361		2562801429		Putative 2OG-Fe(II) oxygenase/TPR repeat		274.181	( 39 )		55.843	( 3 )		685.522	( 45 )		279.442	( 71 )		153.663	( 26 )		322.813	( 21 )		40.0194	( 7 )		5.188	( 2 )		119.977	( 4 )		271.774	( 21 )		32.9006	( 2 )						CDS|gi|254468195|ref|ZP_05081601.1| hypothetical protein KB13_420 [beta proteobacterium KB13]
NB46_00362		2562801430		Predicted membrane protein		36.4378	( 5 )		5.99173	( 2 )		263.325	( 71 )		89.8267	( 35 )		47.5629	( 11 )		79.2157	( 9 )		6.17676	( 2 )		0.606507	( 0 )		24.3489	( 8 )		51.9629	( 4 )		3.41612	( 1 )		0	KO:K07058	NA	membrane protein	CDS|gi|118594377|ref|ZP_01551724.1| hypothetical protein MB2181_01875 [Methylophilales bacterium HTCC2181]
NB46_00363		2562801431		prolyl aminopeptidase (EC:3.4.11.5). Serine peptidase. MEROPS family S33		72.9291	( 12 )		9.68444	( 3 )		1034.71	( 142 )		295.791	( 69 )		163.761	( 15 )		220.712	( 30 )		13.5164	( 3 )		2.59212	( 2 )		109.027	( 10 )		168.908	( 3 )		15.1051	( 4 )		EC:3.4.11.5	KO:K01259	Arginine and proline metabolism	proline iminopeptidase [EC:3.4.11.5]	CDS|gi|118594378|ref|ZP_01551725.1| Predicted hydrolase or acyltransferase [Methylophilales bacterium HTCC2181]
NB46_00364		2562801432		PQQ-dependent dehydrogenase, methanol/ethanol family		5546.97	( 726 )		2104.7	( 447 )		83438	( 51302 )		36304.4	( 14138 )		15121.8	( 8570 )		120501	( 32866 )		11638.6	( 3877 )		3643.04	( 1195 )		14097.3	( 2640 )		72660.3	( 8461 )		11593.7	( 2717 )						CDS|gi|254467814|ref|ZP_05081220.1| methanol dehydrogenase subunit 1 [beta proteobacterium KB13]
NB46_00365		2562801433		amino acid ABC transporter substrate-binding protein, PAAT family (TC 3.A.1.3.-)		396.4	( 18 )		355.637	( 43 )		3476.01	( 40 )		1141.69	( 117 )		581.972	( 73 )		1395.74	( 241 )		168.867	( 22 )		21.4683	( 6 )		367.49	( 140 )		1518.72	( 214 )		242.688	( 83 )		0	KO:K16254	NA	mxaJ protein	CDS|gi|118594380|ref|ZP_01551727.1| putative methanol oxidation protein [Methylophilales bacterium HTCC2181]
NB46_00366		2562801434		Cytochrome c, mono- and diheme variants		11510.1	( 946 )		5040.48	( 682 )		22648.5	( 1593 )		12242.7	( 1314 )		4597.99	( 416 )		10738.5	( 1950 )		1951.48	( 540 )		203.967	( 70 )		1899.93	( 434 )		10782.4	( 728 )		1225.95	( 207 )		0	KO:K16255	NA	cytochrome c-L	CDS|gi|254468739|ref|ZP_05082145.1| putative Cytochrome c subfamily protein [beta proteobacterium KB13]
NB46_00367		2562801435		NADH dehydrogenase, FAD-containing subunit		1043.54	( 329 )		122.136	( 8 )		1262.92	( 160 )		464.521	( 40 )		334.911	( 47 )		596.98	( 68 )		67.5499	( 21 )		7.76375	( 4 )		98.5889	( 39 )		392.955	( 32 )		35.5348	( 6 )		EC:1.6.99.3	KO:K03885	Oxidative phosphorylation	NADH dehydrogenase [EC:1.6.99.3]	CDS|gi|254468216|ref|ZP_05081622.1| NADH dehydrogenase [beta proteobacterium KB13]
NB46_00368		2562801436		Arabinose efflux permease		130.644	( 9 )		56.9735	( 3 )		410.144	( 79 )		159.704	( 19 )		56.4045	( 22 )		273.277	( 21 )		15.5878	( 5 )		3.50177	( 2 )		44.4731	( 4 )		227.68	( 18 )		12.2126	( 3 )						CDS|gi|254468319|ref|ZP_05081725.1| major facilitator superfamily protein [beta proteobacterium KB13]
NB46_00369		2562801437		Predicted ATPase related to phosphate starvation-inducible protein PhoH		436.557	( 10 )		645.744	( 112 )		1727.82	( 159 )		608.53	( 134 )		321.447	( 62 )		1059.25	( 74 )		91.3572	( 19 )		11.3949	( 7 )		229.137	( 29 )		938.365	( 101 )		60.3107	( 19 )		0	KO:K07175	NA	PhoH-like ATPase	CDS|gi|254468105|ref|ZP_05081511.1| nucleotide binding protein [beta proteobacterium KB13]
NB46_00370		2562801438		Peroxiredoxin		178.069	( 8 )		138.588	( 33 )		622.375	( 53 )		181.277	( 52 )		113.333	( 47 )		331.675	( 44 )		33.7477	( 8 )		3.89839	( 2 )		107.098	( 16 )		367.533	( 51 )		28.7073	( 4 )		EC:1.11.1.15	KO:K03564	NA	peroxiredoxin Q/BCP [EC:1.11.1.15]	CDS|gi|254467889|ref|ZP_05081295.1| alkyl hydroperoxide reductase/ Thiol specific antioxidant/ Mal allergen [beta proteobacterium KB13]
NB46_00371		2562801439		TonB family C-terminal domain		105.414	( 15 )		14.4294	( 3 )		582.25	( 52 )		188.183	( 39 )		74.9585	( 24 )		267.033	( 32 )		15.706	( 2 )		2.76573	( 2 )		40.6869	( 2 )		251.299	( 35 )		7.99144	( 1 )		0	KO:K03832	NA	periplasmic protein TonB	CDS|gi|254468846|ref|ZP_05082252.1| TonB family protein [beta proteobacterium KB13]
NB46_00372		2562801440		molybdenum cofactor synthesis domain		196.65	( 9 )		18.2238	( 3 )		905.418	( 57 )		289.668	( 87 )		102.233	( 9 )		364.839	( 27 )		26.5548	( 8 )		3.6877	( 2 )		67.2023	( 13 )		334.808	( 37 )		12.1544	( 3 )		EC:2.10.1.1	KO:K03750	NA	molybdopterin molybdotransferase [EC:2.10.1.1]	CDS|gi|254468169|ref|ZP_05081575.1| molybdopterin binding domain [beta proteobacterium KB13]
NB46_00373		2562801441		molybdopterin-guanine dinucleotide biosynthesis protein A, proteobacterial		37.3243	( 3 )		3.96482	( 1 )		215.341	( 110 )		56.671	( 25 )		15.875	( 6 )		68.3278	( 5 )		5.50095	( 1 )		0.804642	( 0 )		18.2168	( 2 )		60.9839	( 5 )		3.06856	( 1 )		EC:2.7.7.77	KO:K03752	NA	molybdopterin-guanine dinucleotide biosynthesis protein A [EC:2.7.7.77]	CDS|gi|126209328|ref|YP_001054553.1| putative bifunctional molybdopterin-guanine dinucleotide biosynthesis protein MobA/MobB [Actinobacillus pleuropneumoniae serovar 5b str. L20] gi|32034262|ref|ZP_00134473.1| COG0746: Molybdopterin-guanine dinucleotide biosynthesis protein A [Actinobacillus pleuropneumoniae serovar 1 str. 4074] gi|307262367|ref|ZP_07544013.1| MobAB fusion protein [Actinobacillus…
NB46_00374		2562801442		cyclic pyranopterin monophosphate synthase subunit MoaA (EC 4.1.99.18)		189.427	( 19 )		27.9758	( 3 )		750.593	( 179 )		290.025	( 67 )		133.081	( 21 )		338.025	( 9 )		33.1235	( 3 )		6.76495	( 2 )		102.991	( 10 )		307.377	( 27 )		22.5861	( 5 )		EC:4.1.99.18	KO:K03639	Sulfur relay system	cyclic pyranopterin phosphate synthase [EC:4.1.99.18]	CDS|gi|254468679|ref|ZP_05082085.1| molybdenum cofactor biosynthesis protein A [beta proteobacterium KB13]
NB46_00375		2562801443		formate dehydrogenase gamma subunit (EC 1.2.1.2)		372.515	( 33 )		123.424	( 4 )		869.975	( 253 )		284.489	( 38 )		141.331	( 22 )		283.425	( 32 )		47.1345	( 15 )		8.51995	( 1 )		138.879	( 10 )		298.544	( 23 )		40.4216	( 2 )		0	KO:K00127	Glyoxylate and dicarboxylate metabolism $ Methane metabolism $ Metabolic pathways $ Microbial metabolism in diverse environments	formate dehydrogenase subunit gamma	CDS|gi|118594390|ref|ZP_01551737.1| ATP synthase subunit E [Methylophilales bacterium HTCC2181]
NB46_00376		2562801444		formate dehydrogenase beta subunit (EC 1.2.1.2)		1132.66	( 52 )		480.231	( 79 )		3415.51	( 1183 )		1074.32	( 180 )		694.176	( 96 )		1084.95	( 87 )		192.875	( 62 )		25.463	( 6 )		380.637	( 85 )		1345.54	( 143 )		153.59	( 19 )		0	KO:K00124	Glyoxylate and dicarboxylate metabolism $ Methane metabolism $ Metabolic pathways $ Microbial metabolism in diverse environments	formate dehydrogenase iron-sulfur subunit	CDS|gi|254468969|ref|ZP_05082375.1| NADP-reducing hydrogenase, subunit c [beta proteobacterium KB13]
NB46_00377		2562801445		formate dehydrogenase alpha subunit (EC 1.2.1.2)		2438.02	( 43 )		436.344	( 27 )		9325.74	( 2447 )		3105.48	( 169 )		1496.75	( 293 )		3217.64	( 181 )		296.114	( 63 )		57.0178	( 22 )		887.247	( 102 )		3008.88	( 271 )		306.296	( 26 )		EC:1.2.1.2	KO:K00123	Glyoxylate and dicarboxylate metabolism $ Methane metabolism $ Metabolic pathways $ Microbial metabolism in diverse environments	formate dehydrogenase major subunit [EC:1.2.1.2]	CDS|gi|254468707|ref|ZP_05082113.1| formate dehydrogenase, alpha subunit [beta proteobacterium KB13]
NB46_00378		2562801446		formate dehydrogenase family accessory protein FdhD		277.813	( 25 )		19.0645	( 3 )		904.225	( 66 )		379.958	( 161 )		216.197	( 51 )		297.692	( 12 )		31.2776	( 3 )		4.01904	( 3 )		76.1776	( 4 )		212.326	( 21 )		9.80698	( 3 )		0	KO:K02379	NA	FdhD protein	CDS|gi|254468464|ref|ZP_05081870.1| formate dehydrogenase family accessory protein FdhD [beta proteobacterium KB13]
NB46_00379		2562801447		NADH-dependant formate dehydrogenase delta subunit FdsD		46.9823	( 2 )		3.58215	( 1 )		155.946	( 52 )		51.6747	( 16 )		36.8484	( 13 )		54.2354	( 11 )		3.75391	( 0 )		0.695344	( 1 )		12.4599	( 3 )		29.3582	( 4 )		1.53891	( 1 )		EC:1.2.1.2	KO:K00126	Glyoxylate and dicarboxylate metabolism $ Methane metabolism $ Metabolic pathways $ Microbial metabolism in diverse environments	formate dehydrogenase subunit delta [EC:1.2.1.2]	CDS|gi|254468779|ref|ZP_05082185.1| hypothetical protein KB13_1004 [beta proteobacterium KB13]
NB46_00380		2562801448		hypothetical protein		122.001	( 4 )		19.6645	( 6 )		534.079	( 104 )		207.071	( 40 )		176.254	( 43 )		390.738	( 11 )		33.4341	( 13 )		5.41423	( 2 )		71.0964	( 13 )		313.391	( 45 )		35.2807	( 9 )						CDS|gi|254467795|ref|ZP_05081201.1| glycosyl transferase, family 39, putative [beta proteobacterium KB13]
NB46_00381		2562801449		LSU ribosomal protein L31P		1681.09	( 191 )		433.11	( 111 )		2940.94	( 699 )		1212.11	( 603 )		1173.69	( 238 )		1716.59	( 402 )		469.4	( 235 )		35.5131	( 11 )		300.898	( 192 )		909.369	( 92 )		134.384	( 93 )		0	KO:K02909	Ribosome	large subunit ribosomal protein L31	CDS|gi|254468356|ref|ZP_05081762.1| ribosomal protein L31 [beta proteobacterium KB13]
NB46_00382		2562801450		transcription termination factor Rho		2633.69	( 256 )		756.522	( 103 )		4475.74	( 605 )		1598.94	( 109 )		1646.13	( 154 )		1290.82	( 165 )		177.054	( 69 )		13.4126	( 9 )		142.2	( 88 )		808.063	( 45 )		41.0013	( 16 )		0	KO:K03628	RNA degradation	transcription termination factor Rho	CDS|gi|254468423|ref|ZP_05081829.1| transcription termination factor Rho [beta proteobacterium KB13]
NB46_00383		2562801451		thioredoxin		757.034	( 78 )		158.062	( 15 )		941.323	( 52 )		310.794	( 76 )		264.982	( 38 )		283.83	( 38 )		41.5838	( 11 )		3.20629	( 2 )		81.5117	( 25 )		214.441	( 18 )		11.3169	( 2 )		0	KO:K03671	NA	thioredoxin 1	CDS|gi|304309757|ref|YP_003809355.1| trxA gene product [gamma proteobacterium HdN1]
NB46_00384		2562801452		Predicted periplasmic or secreted lipoprotein		143.908	( 13 )		16.2663	( 5 )		778.618	( 37 )		280.587	( 55 )		139.253	( 40 )		265.492	( 33 )		15.948	( 2 )		2.99221	( 2 )		65.1717	( 10 )		241.929	( 32 )		12.6747	( 3 )						CDS|gi|254468597|ref|ZP_05082003.1| transport-associated [beta proteobacterium KB13]
NB46_00385		2562801453		probable S-adenosylmethionine-dependent methyltransferase, YraL family		114.102	( 8 )		12.1273	( 4 )		628.748	( 150 )		208.533	( 64 )		108.113	( 34 )		190.643	( 18 )		16.3717	( 1 )		3.63541	( 2 )		59.107	( 7 )		223.921	( 30 )		18.4209	( 1 )		EC:2.1.1.198	KO:K07056	NA	16S rRNA (cytidine1402-2'-O)-methyltransferase [EC:2.1.1.198]	CDS|gi|254468088|ref|ZP_05081494.1| conserved hypothetical protein TIGR00096 [beta proteobacterium KB13]
NB46_00386		2562801454		dihydroorotase (EC 3.5.2.3)		111.55	( 8 )		14.672	( 4 )		853.614	( 130 )		249.071	( 5 )		134.35	( 13 )		299.121	( 47 )		21.7019	( 2 )		3.85353	( 1 )		65.8416	( 5 )		297.421	( 27 )		23.2074	( 2 )		EC:3.5.2.3	KO:K01465	Pyrimidine metabolism $ Metabolic pathways	dihydroorotase [EC:3.5.2.3]	CDS|gi|254468412|ref|ZP_05081818.1| dihydroorotase, homodimeric type [beta proteobacterium KB13]
NB46_00388		2562801456		mraZ protein		161.324	( 2 )		36.8312	( 6 )		556.854	( 115 )		276.816	( 49 )		139.018	( 60 )		347.086	( 48 )		22.2431	( 4 )		5.94056	( 3 )		112.607	( 22 )		438.633	( 57 )		39.0248	( 3 )		0	KO:K03925	NA	MraZ protein	CDS|gi|254468424|ref|ZP_05081830.1| mraZ protein [beta proteobacterium KB13]
NB46_00389		2562801457		16S rRNA (cytosine(1402)-N(4))-methyltransferase		395.843	( 16 )		72.8052	( 18 )		1575.13	( 145 )		802.833	( 280 )		381.577	( 176 )		835.412	( 69 )		48.5606	( 15 )		10.2834	( 5 )		306.348	( 52 )		773.129	( 67 )		48.0648	( 3 )		EC:2.1.1.199	KO:K03438	NA	16S rRNA (cytosine1402-N4)-methyltransferase [EC:2.1.1.199]	CDS|gi|170759536|ref|YP_001786877.1| S-adenosyl-methyltransferase MraW [Clostridium botulinum A3 str. Loch Maree]
NB46_00390		2562801458		cell division protein FtsL		80.2923	( 10 )		13.9468	( 3 )		328.071	( 82 )		177.42	( 40 )		64.2253	( 24 )		168.058	( 30 )		11.7926	( 4 )		2.18755	( 1 )		53.1548	( 13 )		165.048	( 17 )		12.6471	( 2 )		0	KO:K03586	NA	cell division protein FtsL	CDS|gi|254467922|ref|ZP_05081328.1| cell division protein FtsL [beta proteobacterium KB13]
NB46_00391		2562801459		peptidoglycan synthetase FtsI (EC 2.4.1.129)		364.392	( 31 )		52.4772	( 3 )		1310.49	( 201 )		632.403	( 158 )		240.944	( 77 )		776.786	( 27 )		48.706	( 13 )		10.501	( 6 )		231.475	( 24 )		788.357	( 96 )		55.9354	( 1 )		0	KO:K03587	Peptidoglycan biosynthesis	cell division protein FtsI (penicillin-binding protein 3)	CDS|gi|254467997|ref|ZP_05081403.1| peptidoglycan synthetase FtsI [beta proteobacterium KB13]
NB46_00392		2562801460		UDP-N-acetylmuramoylalanyl-D-glutamate--2,6-diaminopimelate ligase (EC 6.3.2.13)		103.494	( 16 )		16.0578	( 4 )		697.449	( 54 )		391.771	( 249 )		125.02	( 45 )		586.895	( 30 )		53.3217	( 29 )		8.64888	( 4 )		164.993	( 30 )		535.91	( 26 )		36.0922	( 7 )		EC:6.3.2.13	KO:K01928	Lysine biosynthesis $ Peptidoglycan biosynthesis	UDP-N-acetylmuramoyl-L-alanyl-D-glutamate--2,6-diaminopimelate ligase [EC:6.3.2.13]	CDS|gi|254468468|ref|ZP_05081874.1| UDP-N-acetylmuramoylalanyl-D-glutamate--2, 6-diaminopimelate ligase 1 [beta proteobacterium KB13]
NB46_00393		2562801461		UDP-N-acetylmuramoyl-tripeptide--D-alanyl-D-alanine ligase (EC 6.3.2.10)		67.0575	( 10 )		10.4361	( 6 )		437.997	( 24 )		219.982	( 107 )		81.887	( 7 )		353.847	( 28 )		29.8373	( 10 )		5.48703	( 3 )		107.618	( 20 )		333.367	( 19 )		25.4483	( 1 )		EC:6.3.2.10	KO:K01929	Lysine biosynthesis $ Peptidoglycan biosynthesis $ Metabolic pathways	UDP-N-acetylmuramoyl-tripeptide--D-alanyl-D-alanine ligase [EC:6.3.2.10]	CDS|gi|254468675|ref|ZP_05082081.1| UDP-N-acetylmuramoylalanyl-D-glutamyl-2, 6-diaminopimelate-D-alanyl-D-alanyl ligase [beta proteobacterium KB13]
NB46_00394		2562801462		Phospho-N-acetylmuramoyl-pentapeptide-transferase (EC 2.7.8.13)		85.0094	( 13 )		14.9119	( 6 )		389.691	( 66 )		164.145	( 33 )		57.5812	( 13 )		323.676	( 22 )		23.7963	( 4 )		4.61382	( 3 )		83.1842	( 14 )		395.868	( 29 )		21.7749	( 4 )		EC:2.7.8.13	KO:K01000	Peptidoglycan biosynthesis $ Metabolic pathways	phospho-N-acetylmuramoyl-pentapeptide-transferase [EC:2.7.8.13]	CDS|gi|254469072|ref|ZP_05082478.1| phospho-N-acetylmuramoyl-pentapeptide-transferase [beta proteobacterium KB13]
NB46_00395		2562801463		UDP-N-acetylmuramoylalanine--D-glutamate ligase (EC 6.3.2.9)		76.5373	( 4 )		11.5607	( 6 )		382.946	( 61 )		180.504	( 73 )		55.3702	( 16 )		333.11	( 15 )		27.0164	( 13 )		3.50561	( 2 )		96.2078	( 19 )		320.569	( 34 )		14.2067	( 2 )		EC:6.3.2.9	KO:K01925	D-Glutamine and D-glutamate metabolism $ Peptidoglycan biosynthesis $ Metabolic pathways	UDP-N-acetylmuramoylalanine--D-glutamate ligase [EC:6.3.2.9]	CDS|gi|254468605|ref|ZP_05082011.1| UDP-N-acetylmuramoylalanine--D-glutamate ligase [beta proteobacterium KB13]
NB46_00396		2562801464		cell division-specific peptidoglycan biosynthesis regulator FtsW		30.818	( 12 )		6.40962	( 4 )		263.968	( 40 )		121.231	( 40 )		40.6677	( 16 )		201.972	( 14 )		22.1446	( 7 )		2.63232	( 3 )		44.2557	( 15 )		171.051	( 19 )		8.25041	( 1 )		0	KO:K03588	Cell cycle - Caulobacter	cell division protein FtsW	CDS|gi|254468577|ref|ZP_05081983.1| cell division protein FtsW [beta proteobacterium KB13]
NB46_00397		2562801465		UDP-N-acetylglucosamine-N-acetylmuramylpentapeptide N-acetylglucosamine transferase		54.9378	( 7 )		10.9911	( 4 )		266.283	( 100 )		123.726	( 55 )		63.2185	( 30 )		183.751	( 17 )		20.9589	( 9 )		2.19179	( 2 )		46.9781	( 20 )		148.007	( 10 )		6.6707	( 1 )		EC:2.4.1.227	KO:K02563	Peptidoglycan biosynthesis $ Metabolic pathways $ Cell cycle - Caulobacter	UDP-N-acetylglucosamine--N-acetylmuramyl-(pentapeptide) pyrophosphoryl-undecaprenol N-acetylglucosamine transferase [EC:2.4.1.227]	CDS|gi|254468657|ref|ZP_05082063.1| undecaprenyldiphospho-muramoylpentapeptide beta-N-acetylglucosaminyltransferase [beta proteobacterium KB13]
NB46_00398		2562801466		UDP-N-acetylmuramate--L-alanine ligase (EC 6.3.2.8)		94.0851	( 10 )		18.5653	( 5 )		305.282	( 39 )		161.485	( 106 )		98.0017	( 27 )		212.711	( 25 )		26.1218	( 13 )		2.49071	( 2 )		52.8079	( 24 )		172.248	( 8 )		10.3377	( 3 )		EC:6.3.2.8	KO:K01924	D-Glutamine and D-glutamate metabolism $ Peptidoglycan biosynthesis $ Metabolic pathways	UDP-N-acetylmuramate--alanine ligase [EC:6.3.2.8]	CDS|gi|254469048|ref|ZP_05082454.1| UDP-N-acetylmuramate--alanine ligase [beta proteobacterium KB13]
NB46_00399		2562801467		UDP-N-acetylmuramate dehydrogenase (EC 1.1.1.158)		68.1216	( 3 )		14.215	( 2 )		314.86	( 26 )		132.04	( 40 )		67.591	( 5 )		204.056	( 10 )		18.5672	( 3 )		3.00842	( 2 )		36.1101	( 8 )		177.668	( 13 )		8.93092	( 3 )		EC:1.3.1.98	KO:K00075	Amino sugar and nucleotide sugar metabolism $ Peptidoglycan biosynthesis $ Metabolic pathways	UDP-N-acetylmuramate dehydrogenase [EC:1.3.1.98]	CDS|gi|254468041|ref|ZP_05081447.1| UDP-N-acetylenolpyruvoylglucosamine reductase [beta proteobacterium KB13]
NB46_00400		2562801468		D-alanine--D-alanine ligase		65.4202	( 3 )		12.8907	( 1 )		256.226	( 61 )		109.315	( 64 )		48.5162	( 12 )		133.153	( 12 )		12.6433	( 4 )		1.94083	( 1 )		30.0654	( 1 )		122.936	( 11 )		5.98083	( 2 )		EC:6.3.2.4	KO:K01921	D-Alanine metabolism $ Peptidoglycan biosynthesis $ Metabolic pathways	D-alanine-D-alanine ligase [EC:6.3.2.4]	CDS|gi|254467845|ref|ZP_05081251.1| D-alanine--D-alanine ligase [beta proteobacterium KB13]
NB46_00401		2562801469		Cell division septal protein		63.7515	( 9 )		10.9313	( 3 )		242.232	( 29 )		120.254	( 48 )		58.1612	( 31 )		135.989	( 24 )		13.533	( 7 )		2.2319	( 2 )		28.9301	( 6 )		102.49	( 8 )		5.83186	( 2 )		0	KO:K03589	Cell cycle - Caulobacter	cell division protein FtsQ	CDS|gi|254468214|ref|ZP_05081620.1| cell division protein FtsQ, putative [beta proteobacterium KB13]
NB46_00402		2562801470		cell division protein FtsA		163.349	( 14 )		35.9043	( 10 )		534.563	( 139 )		244.066	( 43 )		144.358	( 11 )		247.145	( 29 )		32.551	( 4 )		3.73995	( 2 )		49.9545	( 12 )		277.885	( 20 )		22.3274	( 5 )		0	KO:K03590	Cell cycle - Caulobacter	cell division protein FtsA	CDS|gi|254468061|ref|ZP_05081467.1| cell division protein FtsA [beta proteobacterium KB13]
NB46_00403		2562801471		cell division protein FtsZ		259.474	( 16 )		43.2156	( 1 )		1130.6	( 181 )		413.774	( 89 )		230.316	( 40 )		450.959	( 42 )		44.1997	( 9 )		7.18928	( 4 )		71.1551	( 7 )		548.097	( 55 )		40.9316	( 11 )		0	KO:K03531	Cell cycle - Caulobacter	cell division protein FtsZ	CDS|gi|254468685|ref|ZP_05082091.1| cell division protein FtsZ [beta proteobacterium KB13]
NB46_00404		2562801472		UDP-3-O-[3-hydroxymyristoyl] N-acetylglucosamine deacetylase (EC 3.5.1.108)		157.938	( 11 )		17.7619	( 2 )		734.596	( 57 )		284.809	( 62 )		130.416	( 38 )		371.551	( 42 )		32.1126	( 8 )		4.74711	( 3 )		42.4283	( 13 )		325.603	( 30 )		14.2274	( 4 )		EC:3.5.1.108	KO:K02535	Lipopolysaccharide biosynthesis $ Metabolic pathways	UDP-3-O-[3-hydroxymyristoyl] N-acetylglucosamine deacetylase [EC:3.5.1.108]	CDS|gi|254469075|ref|ZP_05082481.1| UDP-3-O-(3-hydroxymyristoyl) N-acetylglucosamine deacetylase [beta proteobacterium KB13]
NB46_00405		2562801473		hypothetical protein		31.6624	( 6 )		2.47228	( 1 )		173.826	( 40 )		71.9681	( 20 )		37.6309	( 14 )		93.4697	( 12 )		10.6587	( 5 )		0.828944	( 1 )		9.95033	( 4 )		78.0477	( 11 )		2.68609	( 1 )						CDS|NA
NB46_00406		2562801474		NADH(P)-binding		74.7226	( 9 )		4.34944	( 0 )		286.673	( 56 )		114.959	( 43 )		72.0004	( 20 )		173.735	( 7 )		23.9776	( 11 )		2.20783	( 2 )		21.6747	( 3 )		161.644	( 5 )		8.14635	( 5 )		EC:1.6.99.3	KO:K00356	NA	NADH dehydrogenase [EC:1.6.99.3]	CDS|gi|254468252|ref|ZP_05081658.1| NAD-dependent epimerase/dehydratase [beta proteobacterium KB13]
NB46_00407		2562801475		tRNA nucleotidyltransferase/poly(A) polymerase		173.598	( 30 )		21.0141	( 6 )		628.438	( 43 )		294.856	( 139 )		150.826	( 53 )		318.213	( 45 )		47.689	( 26 )		4.39523	( 2 )		49.9143	( 4 )		222.037	( 9 )		14.5257	( 4 )						CDS|gi|254468852|ref|ZP_05082258.1| CCA-adding enzyme [beta proteobacterium KB13]
NB46_00408		2562801476		pyrimidine 5'-nucleotidase		76.4014	( 12 )		8.11554	( 3 )		247.097	( 48 )		113.811	( 31 )		64.2783	( 3 )		169.738	( 15 )		15.3295	( 4 )		2.28052	( 1 )		26.0192	( 2 )		148.113	( 12 )		7.9934	( 3 )		0	KO:K07025	NA	putative hydrolase of the HAD superfamily	CDS|gi|224827109|ref|ZP_03700206.1| pyrimidine 5'-nucleotidase [Pseudogulbenkiania ferrooxidans 2002]
NB46_00409		2562801477		N-acetylglutamate kinase (EC 2.7.2.8)		169.073	( 14 )		45.6289	( 10 )		750.746	( 148 )		258.473	( 46 )		169.067	( 39 )		232.411	( 37 )		23.9872	( 2 )		3.16605	( 1 )		63.6199	( 18 )		273.464	( 15 )		22.4759	( 4 )		EC:2.7.2.8	KO:K00930	Lysine biosynthesis $ Arginine and proline metabolism $ Metabolic pathways $ Biosynthesis of secondary metabolites	acetylglutamate kinase [EC:2.7.2.8]	CDS|gi|254468479|ref|ZP_05081885.1| acetylglutamate kinase [beta proteobacterium KB13]
NB46_00410		2562801478		N-acetylglutamate synthase (EC 2.3.1.1)		104.813	( 14 )		38.5705	( 2 )		594.307	( 88 )		215.825	( 65 )		120.254	( 15 )		170.829	( 11 )		21.1547	( 6 )		2.77801	( 1 )		53.153	( 11 )		155.966	( 4 )		18.9389	( 4 )		EC:2.3.1.1	KO:K14682	NA	amino-acid N-acetyltransferase [EC:2.3.1.1]	CDS|gi|254468336|ref|ZP_05081742.1| amino-acid N-acetyltransferase [beta proteobacterium KB13]
NB46_00411		2562801479		RNA methyltransferase, RsmE family		30.0583	( 5 )		4.48548	( 1 )		206.532	( 21 )		78.0752	( 34 )		41.8267	( 5 )		80.031	( 14 )		6.42548	( 0 )		1.18083	( 0 )		22.1378	( 1 )		72.0011	( 5 )		6.35262	( 0 )		EC:2.1.1.193	KO:K09761	NA	16S rRNA (uracil1498-N3)-methyltransferase [EC:2.1.1.193]	CDS|gi|254467996|ref|ZP_05081402.1| conserved hypothetical protein TIGR00046 [beta proteobacterium KB13]
NB46_00412		2562801480		Peroxiredoxin		150.233	( 10 )		34.4274	( 12 )		1485.96	( 419 )		600.939	( 412 )		250.891	( 122 )		421.081	( 72 )		40.9728	( 17 )		5.81847	( 3 )		103.627	( 28 )		230.259	( 20 )		21.9117	( 4 )						CDS|gi|254467851|ref|ZP_05081257.1| redoxin domain protein [beta proteobacterium KB13]
NB46_00413		2562801481		transketolase (EC 2.2.1.1)		2305.56	( 39 )		235.845	( 20 )		10472.2	( 1453 )		3062.14	( 238 )		1278.54	( 272 )		2293.38	( 287 )		233.526	( 73 )		45.2934	( 13 )		349.143	( 103 )		2546.58	( 251 )		200.84	( 44 )		EC:2.2.1.1	KO:K00615	Pentose phosphate pathway $ Carbon fixation in photosynthetic organisms $ Biosynthesis of ansamycins $ Metabolic pathways $ Biosynthesis of secondary metabolites $ Microbial metabolism in diverse environments	transketolase [EC:2.2.1.1]	CDS|gi|254468384|ref|ZP_05081790.1| transketolase [beta proteobacterium KB13]
NB46_00414		2562801482		glyceraldehyde-3-phosphate dehydrogenase (NAD+) (EC 1.2.1.12)		328.719	( 62 )		19.8857	( 2 )		785.344	( 213 )		239.87	( 32 )		107.857	( 44 )		275.989	( 41 )		19.4993	( 6 )		4.4641	( 2 )		29.9506	( 4 )		251.825	( 24 )		10.4794	( 2 )		EC:1.2.1.12	KO:K00134	Glycolysis / Gluconeogenesis $ Metabolic pathways $ Biosynthesis of secondary metabolites $ Microbial metabolism in diverse environments $ Alzheimer's disease	glyceraldehyde 3-phosphate dehydrogenase [EC:1.2.1.12]	CDS|gi|254468030|ref|ZP_05081436.1| glyceraldehyde-3-phosphate dehydrogenase, type I [beta proteobacterium KB13]
NB46_00415		2562801483		phosphoglycerate kinase (EC 2.7.2.3)		297.103	( 9 )		23.7849	( 4 )		1036.37	( 204 )		355.562	( 115 )		188.121	( 54 )		292.468	( 39 )		27.0445	( 4 )		3.88609	( 3 )		23.9843	( 4 )		254.837	( 26 )		9.90245	( 2 )		EC:2.7.2.3	KO:K00927	Glycolysis / Gluconeogenesis $ Carbon fixation in photosynthetic organisms $ Metabolic pathways $ Biosynthesis of secondary metabolites $ Microbial metabolism in diverse environments	phosphoglycerate kinase [EC:2.7.2.3]	CDS|gi|254467804|ref|ZP_05081210.1| phosphoglycerate kinase [beta proteobacterium KB13]
NB46_00416		2562801484		phosphoribosylaminoimidazole-succinocarboxamide synthase (EC 6.3.2.6)		157.105	( 12 )		11.1476	( 2 )		504.203	( 61 )		165.908	( 46 )		57.8032	( 6 )		195.495	( 13 )		19.1257	( 2 )		2.95187	( 2 )		13.9323	( 1 )		184.593	( 24 )		7.91402	( 3 )		EC:6.3.2.6	KO:K01923	Purine metabolism $ Metabolic pathways $ Biosynthesis of secondary metabolites	phosphoribosylaminoimidazole-succinocarboxamide synthase [EC:6.3.2.6]	CDS|gi|254468572|ref|ZP_05081978.1| phosphoribosylaminoimidazole-succinocarboxamide synthase [beta proteobacterium KB13]
NB46_00417		2562801485		hypothetical protein		26.8338	( 2 )		1.90655	( 0 )		111.551	( 27 )		38.2768	( 13 )		15.0195	( 6 )		38.835	( 6 )		3.42465	( 1 )		0.396273	( 0 )		4.7554	( 1 )		33.5845	( 5 )		2.10746	( 0 )						CDS|gi|254468219|ref|ZP_05081625.1| hypothetical protein KB13_444 [beta proteobacterium KB13]
NB46_00418		2562801486		vacuolar-type H(+)-translocating pyrophosphatase		3468.25	( 85 )		284.272	( 37 )		14955.6	( 3606 )		4881.4	( 857 )		1844.7	( 421 )		4485.46	( 266 )		508.922	( 209 )		72.2865	( 30 )		184.279	( 47 )		4189.88	( 243 )		295.782	( 178 )		EC:3.6.1.1	KO:K15987	NA	K(+)-stimulated pyrophosphate-energized sodium pump [EC:3.6.1.1]	CDS|gi|254468277|ref|ZP_05081683.1| V-type H(+)-translocating pyrophosphatase [beta proteobacterium KB13]
NB46_00419		2562801487		Predicted permeases		7.7173	( 3 )		2.34797	( 1 )		89.3577	( 37 )		28.9729	( 9 )		17.0913	( 8 )		26.0647	( 3 )		2.04591	( 0 )		0.513477	( 0 )		6.3132	( 1 )		26.7427	( 2 )		1.67822	( 1 )						CDS|gi|254468387|ref|ZP_05081793.1| conserved domain protein, putative [beta proteobacterium KB13]
NB46_00420		2562801488		hypothetical protein		11.3881	( 3 )		0.553963	( 0 )		75.3589	( 17 )		23.1201	( 12 )		4.80518	( 4 )		22.4557	( 4 )		2.192	( 1 )		0.40034	( 0 )		4.8626	( 1 )		24.007	( 0 )		1.69544	( 1 )						CDS|NA
NB46_00421		2562801489		Membrane proteins related to metalloendopeptidases		1095.13	( 189 )		308.335	( 36 )		2153.85	( 162 )		1100.79	( 177 )		645.393	( 125 )		951.881	( 62 )		204.079	( 68 )		21.7498	( 7 )		223.117	( 34 )		842.158	( 71 )		63.8544	( 12 )						CDS|gi|254467976|ref|ZP_05081382.1| peptidase M23B [beta proteobacterium KB13]
NB46_00422		2562801490		protein translocase subunit secA		2335.12	( 111 )		256.994	( 27 )		3334.07	( 386 )		1131.15	( 231 )		873.212	( 156 )		946.829	( 92 )		104.448	( 24 )		12.2886	( 8 )		118.572	( 74 )		872.754	( 52 )		28.33	( 9 )		0	KO:K03070	Protein export $ Bacterial secretion system	preprotein translocase subunit SecA	CDS|gi|254469084|ref|ZP_05082490.1| preprotein translocase, SecA subunit [beta proteobacterium KB13]
NB46_00423		2562801491		Predicted Fe-S protein		119.324	( 19 )		12.3701	( 1 )		506.413	( 75 )		146.741	( 34 )		110.142	( 5 )		149.349	( 20 )		12.2843	( 3 )		1.77092	( 1 )		8.40843	( 2 )		100.838	( 4 )		3.20627	( 0 )		0	KO:K06938	NA	0	CDS|gi|118594437|ref|ZP_01551784.1| Hypothetical Fe-S protein [Methylophilales bacterium HTCC2181]
NB46_00424		2562801492		DNA-(apurinic or apyrimidinic site) lyase (EC 4.2.99.18)/endonuclease III (EC 3.2.2.-)		75.9535	( 15 )		15.0792	( 1 )		478.434	( 31 )		150.22	( 22 )		92.5036	( 7 )		160.487	( 13 )		13.4735	( 2 )		2.73315	( 2 )		13.0709	( 3 )		119.488	( 11 )		6.22411	( 1 )		EC:4.2.99.18	KO:K10773	Base excision repair	endonuclease III [EC:4.2.99.18]	CDS|gi|254468543|ref|ZP_05081949.1| endonuclease III [beta proteobacterium KB13]
NB46_00425		2562801493		electron transport complex, RnfABCDGE type, E subunit		30.6167	( 6 )		5.09325	( 2 )		290.495	( 37 )		93.4927	( 29 )		48.8096	( 10 )		127.137	( 11 )		7.23228	( 2 )		2.04586	( 1 )		15.5446	( 1 )		100.478	( 13 )		5.11144	( 1 )		0	KO:K03613	NA	electron transport complex protein RnfE	CDS|gi|254468151|ref|ZP_05081557.1| NADH-quinone reductase, subunit d [beta proteobacterium KB13]
NB46_00426		2562801494		electron transport complex, RnfABCDGE type, G subunit		70.3778	( 13 )		8.27808	( 2 )		559.347	( 70 )		228.503	( 130 )		85.1146	( 19 )		269.812	( 37 )		24.0701	( 3 )		3.97883	( 2 )		27.1204	( 6 )		162.537	( 25 )		8.83991	( 3 )		0	KO:K03612	NA	electron transport complex protein RnfG	CDS|gi|254468283|ref|ZP_05081689.1| electron transport complex, rnfabcdGe type, g subunit [beta proteobacterium KB13]
NB46_00427		2562801495		electron transport complex, RnfABCDGE type, D subunit		65.3604	( 5 )		7.26508	( 1 )		430.229	( 45 )		143.141	( 33 )		49.982	( 14 )		194.385	( 16 )		13.4216	( 2 )		2.91564	( 1 )		27.2628	( 3 )		160.099	( 18 )		12.9532	( 3 )		0	KO:K03614	NA	electron transport complex protein RnfD	CDS|gi|254468515|ref|ZP_05081921.1| na-translocating NADH-quinone reductase, Nqr2 subunit [beta proteobacterium KB13]
NB46_00428		2562801496		electron transport complex, RnfABCDGE type, C subunit		298.138	( 53 )		81.096	( 6 )		1731.72	( 157 )		528.506	( 101 )		255.697	( 73 )		571.326	( 56 )		51.7043	( 10 )		10.0123	( 6 )		122.342	( 8 )		556.772	( 62 )		48.9242	( 6 )		0	KO:K03615	NA	electron transport complex protein RnfC	CDS|gi|254468948|ref|ZP_05082354.1| electron transport complex protein RnfC [beta proteobacterium KB13]
NB46_00429		2562801497		electron transport complex, RnfABCDGE type, B subunit		92.5636	( 10 )		39.798	( 6 )		853.641	( 184 )		243.007	( 19 )		110.592	( 24 )		251.703	( 12 )		26.4373	( 8 )		4.06803	( 1 )		71.2616	( 5 )		275.124	( 30 )		26.1979	( 1 )		0	KO:K03616	NA	electron transport complex protein RnfB	CDS|gi|254468272|ref|ZP_05081678.1| electron transport complex protein [beta proteobacterium KB13]
NB46_00430		2562801498		electron transport complex, RnfABCDGE type, A subunit		48.0393	( 8 )		13.4458	( 2 )		502.371	( 136 )		150.098	( 44 )		61.0518	( 16 )		104.902	( 5 )		13.955	( 7 )		2.4139	( 1 )		33.6793	( 3 )		114.865	( 6 )		12.4278	( 2 )		0	KO:K03617	NA	electron transport complex protein RnfA	CDS|gi|254468485|ref|ZP_05081891.1| NADH-quinone reductase, subunit e [beta proteobacterium KB13]
NB46_00431		2562801499		dihydrodipicolinate synthase		390.838	( 13 )		38.6254	( 4 )		1726.1	( 251 )		646.404	( 152 )		430.153	( 143 )		521.421	( 43 )		58.0597	( 9 )		9.84252	( 5 )		140.048	( 10 )		450.294	( 39 )		41.947	( 5 )		EC:4.3.3.7	KO:K01714	Lysine biosynthesis $ Metabolic pathways $ Biosynthesis of secondary metabolites $ Microbial metabolism in diverse environments	4-hydroxy-tetrahydrodipicolinate synthase [EC:4.3.3.7]	CDS|gi|254468395|ref|ZP_05081801.1| dihydrodipicolinate synthase [beta proteobacterium KB13]
NB46_00432		2562801500		Beta-barrel assembly machine subunit BamC		289.308	( 32 )		33.9723	( 8 )		1147.47	( 309 )		480.994	( 143 )		279.117	( 72 )		435.389	( 36 )		46.1176	( 14 )		5.98455	( 3 )		106.788	( 25 )		438.031	( 39 )		39.6563	( 2 )		0	KO:K07287	NA	outer membrane protein assembly factor BamC	CDS|gi|254468039|ref|ZP_05081445.1| NlpBDapX lipoprotein [beta proteobacterium KB13]
NB46_00433		2562801501		Metal-dependent hydrolases of the beta-lactamase superfamily I		116.228	( 9 )		9.51708	( 3 )		359.182	( 6 )		163.222	( 78 )		130.782	( 35 )		151.865	( 10 )		14.9969	( 8 )		2.86289	( 2 )		37.0194	( 7 )		107.452	( 6 )		4.85323	( 1 )						CDS|gi|254468140|ref|ZP_05081546.1| metallo-beta-lactamase family protein [beta proteobacterium KB13]
NB46_00434		2562801502		Uncharacterized conserved protein		234.47	( 19 )		20.9915	( 10 )		567.39	( 48 )		194.135	( 88 )		154.248	( 47 )		207.356	( 23 )		21.5743	( 12 )		2.69304	( 1 )		39.288	( 9 )		137.654	( 12 )		8.29884	( 2 )						CDS|gi|254468016|ref|ZP_05081422.1| putative cytoplasmic protein [beta proteobacterium KB13]
NB46_00435		2562801503		dihydroorotate oxidase A (EC 1.3.3.1)		142.078	( 29 )		10.7288	( 2 )		313.008	( 69 )		111.339	( 26 )		83.0358	( 4 )		217.316	( 48 )		17.6902	( 3 )		3.36861	( 2 )		46.0449	( 3 )		170.058	( 15 )		15.68	( 2 )		EC:1.3.5.2	KO:K00254	Pyrimidine metabolism $ Metabolic pathways	dihydroorotate dehydrogenase [EC:1.3.5.2]	CDS|gi|254468117|ref|ZP_05081523.1| dihydroorotate oxidase [beta proteobacterium KB13]
NB46_00436		2562801504		Glutathione S-transferase		93.2066	( 10 )		9.10307	( 3 )		494.447	( 87 )		202.633	( 100 )		116.316	( 30 )		294.847	( 38 )		23.7609	( 5 )		4.12402	( 2 )		55.9657	( 5 )		138.558	( 16 )		8.08174	( 1 )						CDS|gi|297539532|ref|YP_003675301.1| glutathione S-transferase domain-containing protein [Methylotenera versatilis 301]
NB46_00437		2562801505		ATP-dependent Clp protease ATP-binding subunit ClpA (EC 3.4.21.92)		1121.5	( 127 )		311.317	( 15 )		5209.94	( 254 )		1695.84	( 322 )		759.781	( 103 )		2666	( 269 )		282.008	( 55 )		58.513	( 9 )		697.407	( 42 )		2541.01	( 256 )		333.99	( 34 )		0	KO:K03694	NA	ATP-dependent Clp protease ATP-binding subunit ClpA	CDS|gi|254468529|ref|ZP_05081935.1| ATP-dependent Clp protease ATP-binding subunit ClpA [beta proteobacterium KB13]
NB46_00438		2562801506		Uncharacterized conserved protein		51.7204	( 7 )		56.1776	( 12 )		420.262	( 58 )		159.252	( 85 )		82.4262	( 45 )		249.633	( 11 )		31.0843	( 2 )		3.95874	( 2 )		125.575	( 25 )		196.839	( 29 )		25.4838	( 2 )		0	KO:K06891	NA	ATP-dependent Clp protease adaptor protein ClpS	CDS|gi|254468722|ref|ZP_05082128.1| ATP-dependent Clp protease adaptor protein ClpS [beta proteobacterium KB13]
NB46_00439		2562801507		Putative Mg2+ and Co2+ transporter CorB		35.871	( 4 )		3.27871	( 2 )		228.686	( 69 )		82.9605	( 18 )		32.3006	( 4 )		108.859	( 8 )		10.8969	( 1 )		1.23325	( 1 )		20.3463	( 1 )		73.7096	( 6 )		4.15263	( 1 )						CDS|gi|254467913|ref|ZP_05081319.1| CBS domain protein [beta proteobacterium KB13]
NB46_00440		2562801508		protein translocase subunit secF		88.7417	( 35 )		9.53082	( 1 )		633.572	( 63 )		209.566	( 58 )		87.5087	( 20 )		280.146	( 17 )		26.8057	( 8 )		3.6108	( 3 )		28.5928	( 2 )		201.259	( 17 )		6.02137	( 3 )		0	KO:K03074	Protein export $ Bacterial secretion system	preprotein translocase subunit SecF	CDS|gi|254468659|ref|ZP_05082065.1| protein-export membrane protein SecF [beta proteobacterium KB13]
NB46_00441		2562801509		protein-export membrane protein, SecD/SecF family		560.181	( 21 )		50.691	( 3 )		1723.13	( 154 )		593.41	( 82 )		308.082	( 56 )		711.338	( 36 )		79.2325	( 24 )		7.5575	( 5 )		89.685	( 55 )		478.209	( 31 )		21.6092	( 11 )		0	KO:K03072	Protein export $ Bacterial secretion system	preprotein translocase subunit SecD	CDS|gi|254468161|ref|ZP_05081567.1| protein-export membrane protein SecD [beta proteobacterium KB13]
NB46_00442		2562801510		protein translocase subunit yajC		208.184	( 9 )		13.4017	( 4 )		524.939	( 40 )		217.975	( 68 )		95.4169	( 20 )		230.51	( 26 )		16.942	( 1 )		2.82242	( 2 )		71.6691	( 6 )		217.819	( 30 )		7.34821	( 4 )		0	KO:K03210	Protein export $ Bacterial secretion system	preprotein translocase subunit YajC	CDS|gi|254468979|ref|ZP_05082385.1| preprotein translocase, YajC subunit [beta proteobacterium KB13]
NB46_00443		2562801511		tRNA-guanine transglycosylase (EC 2.4.2.29)		99.973	( 8 )		9.8303	( 1 )		409.381	( 64 )		117.356	( 22 )		80.7376	( 23 )		141.013	( 5 )		11.1452	( 2 )		2.17904	( 1 )		34.3517	( 4 )		94.9751	( 10 )		8.46381	( 3 )		EC:2.4.2.29	KO:K00773	NA	queuine tRNA-ribosyltransferase [EC:2.4.2.29]	CDS|gi|254468339|ref|ZP_05081745.1| queuine tRNA-ribosyltransferase [beta proteobacterium KB13]
NB46_00444		2562801512		CDP-diacylglycerol--serine O-phosphatidyltransferase (EC 2.7.8.8)		342.633	( 40 )		91.9714	( 23 )		1210.77	( 280 )		630.529	( 349 )		324.507	( 97 )		713.885	( 79 )		92.6492	( 33 )		14.3947	( 4 )		190.869	( 4 )		713.632	( 60 )		80.5288	( 14 )		EC:2.7.8.8	KO:K17103	Glycine, serine and threonine metabolism $ Glycerophospholipid metabolism $ Metabolic pathways	CDP-diacylglycerol---serine O-phosphatidyltransferase [EC:2.7.8.8]	CDS|gi|254467825|ref|ZP_05081231.1| CDP-diacylglycerol-serine O-phosphatidyltransferase [beta proteobacterium KB13]
NB46_00445		2562801513		2-isopropylmalate synthase (EC 2.3.3.13)		247.569	( 10 )		77.7655	( 8 )		1822.21	( 262 )		752.535	( 370 )		410.215	( 67 )		852.683	( 76 )		94.817	( 26 )		14.7544	( 6 )		157.671	( 5 )		802.915	( 41 )		58.7567	( 10 )		EC:2.3.3.13	KO:K01649	Valine, leucine and isoleucine biosynthesis $ Pyruvate metabolism $ Metabolic pathways $ Biosynthesis of secondary metabolites	2-isopropylmalate synthase [EC:2.3.3.13]	CDS|gi|254468945|ref|ZP_05082351.1| 2-isopropylmalate synthase [beta proteobacterium KB13]
NB46_00446		2562801514		HAD-superfamily subfamily IB hydrolase, TIGR01490		80.0908	( 9 )		9.85379	( 2 )		497.948	( 10 )		148.171	( 49 )		65.8663	( 19 )		168.579	( 25 )		11.3133	( 2 )		2.45022	( 2 )		36.3234	( 3 )		112.211	( 14 )		3.95212	( 1 )						CDS|gi|254467986|ref|ZP_05081392.1| HAD-superfamily subfamily IB hydrolase [beta proteobacterium KB13]
NB46_00447		2562801515		ABC-type uncharacterized transport system, permease component		130.736	( 2 )		15.5431	( 3 )		597.794	( 128 )		203.689	( 59 )		100.331	( 20 )		297.139	( 23 )		18.5166	( 4 )		4.01116	( 3 )		85.2238	( 11 )		267.064	( 30 )		17.3022	( 2 )						CDS|gi|254468921|ref|ZP_05082327.1| cytochrome c assembly protein [beta proteobacterium KB13]
NB46_00448		2562801516		signal recognition particle subunit FFH/SRP54 (srp54)		233.067	( 8 )		39.3612	( 11 )		1174.56	( 129 )		405.689	( 110 )		229.837	( 68 )		467.969	( 55 )		49.9341	( 22 )		8.34142	( 3 )		177.481	( 17 )		432.265	( 41 )		32.2102	( 7 )		0	KO:K03106	Protein export $ Bacterial secretion system	signal recognition particle subunit SRP54	CDS|gi|254467983|ref|ZP_05081389.1| signal recognition particle protein [beta proteobacterium KB13]
NB46_00450		2562801518		ABC-type molybdate transport system, ATPase component		23.608	( 2 )		5.0316	( 2 )		56.5812	( 6 )		33.6572	( 7 )		17.3803	( 6 )		41.4596	( 3 )		4.31307	( 2 )		0.739982	( 1 )		14.5885	( 3 )		39.6008	( 6 )		2.99172	( 1 )		EC:3.6.3.29	KO:K02017	ABC transporters	molybdate transport system ATP-binding protein [EC:3.6.3.29]	CDS|gi|254468190|ref|ZP_05081596.1| molybdenum ABC transporter, ATP-binding protein [beta proteobacterium KB13]
NB46_00451		2562801519		molybdate ABC transporter, permease protein		28.6171	( 6 )		5.5024	( 1 )		37.2835	( 9 )		29.5618	( 10 )		12.2415	( 1 )		41.8793	( 6 )		3.81946	( 1 )		0.66322	( 0 )		12.6459	( 2 )		47.7895	( 9 )		4.27967	( 1 )		0	KO:K02018	ABC transporters	molybdate transport system permease protein	CDS|gi|254467964|ref|ZP_05081370.1| molybdate ABC transporter, permease protein [beta proteobacterium KB13]
NB46_00452		2562801520		molybdenum ABC transporter, periplasmic molybdate-binding protein		20.7769	( 3 )		1.64034	( 0 )		31.143	( 18 )		17.8834	( 5 )		13.8081	( 9 )		26.8717	( 8 )		4.03939	( 1 )		0.469047	( 0 )		3.57964	( 2 )		26.254	( 2 )		2.69576	( 0 )		0	KO:K02020	ABC transporters	molybdate transport system substrate-binding protein	CDS|gi|284928673|ref|YP_003421195.1| molybdenum ABC transporter substrate-binding protein [cyanobacterium UCYN-A]
NB46_00453		2562801521		Co/Zn/Cd efflux system component		9.02238	( 1 )		1.94572	( 1 )		26.4518	( 9 )		13.8292	( 8 )		9.71923	( 5 )		17.12	( 7 )		1.69337	( 1 )		0.234576	( 0 )		5.38574	( 1 )		21.4127	( 4 )		2.11896	( 0 )						CDS|gi|261855123|ref|YP_003262406.1| cation efflux protein [Halothiobacillus neapolitanus c2]
NB46_00454		2562801522		Trypsin-like serine proteases, typically periplasmic, contain C-terminal PDZ domain		153.84	( 28 )		562.066	( 105 )		836.004	( 142 )		440.294	( 61 )		342.735	( 95 )		1143.59	( 84 )		210.352	( 37 )		24.2267	( 8 )		327.063	( 48 )		842.261	( 97 )		223.894	( 16 )						CDS|gi|254468496|ref|ZP_05081902.1| Trypsin domain protein [beta proteobacterium KB13]
#N/A		#N/A		#N/A		62.2781	( 4 )		21.5957	( 7 )		310.461	( 72 )		111.815	( 11 )		43.3438	( 11 )		176.222	( 11 )		20.1886	( 3 )		2.88312	( 1 )		28.2911	( 6 )		110.599	( 6 )		12.6285	( 1 )						CDS|gi|52841829|ref|YP_095628.1| hypothetical protein [Legionella pneumophila subsp. pneumophila str. Philadelphia 1]
NB46_00457		2562801525		hypothetical protein		287.86	( 22 )		41.4177	( 2 )		1214.42	( 51 )		413.796	( 87 )		149.78	( 27 )		505.452	( 46 )		38.8735	( 3 )		5.25287	( 3 )		48.0686	( 9 )		385.147	( 24 )		17.4666	( 5 )						CDS|gi|254468080|ref|ZP_05081486.1| conserved hypothetical protein [beta proteobacterium KB13]
NB46_00458		2562801526		Uncharacterized protein conserved in bacteria		170.439	( 9 )		11.8631	( 2 )		631.554	( 161 )		212.125	( 42 )		98.2388	( 23 )		260.185	( 16 )		18.5178	( 1 )		3.1096	( 2 )		28.6062	( 10 )		199.284	( 6 )		7.61806	( 2 )		0	KO:K09983	NA	hypothetical protein	CDS|gi|254468726|ref|ZP_05082132.1| conserved hypothetical protein [beta proteobacterium KB13]
NB46_00460		2562801528		aspartate kinase (EC 2.7.2.4)		337.952	( 27 )		46.923	( 4 )		1490.98	( 254 )		502.514	( 82 )		256.231	( 79 )		649.705	( 41 )		47.472	( 2 )		7.22969	( 5 )		64.1239	( 23 )		584.938	( 48 )		18.4015	( 4 )		EC:2.7.2.4	KO:K00928	Glycine, serine and threonine metabolism $ Cysteine and methionine metabolism $ Lysine biosynthesis $ Metabolic pathways $ Biosynthesis of secondary metabolites $ Microbial metabolism in diverse environments	aspartate kinase [EC:2.7.2.4]	CDS|gi|254468750|ref|ZP_05082156.1| asparate kinase, monofunctional class [beta proteobacterium KB13]
NB46_00461		2562801529		alanyl-tRNA synthetase (EC 6.1.1.7)		934.679	( 58 )		53.8239	( 7 )		2987.29	( 221 )		963.534	( 222 )		485.11	( 84 )		1004.45	( 69 )		93.089	( 14 )		13.8576	( 8 )		119.979	( 38 )		871.902	( 61 )		37.5196	( 6 )		EC:6.1.1.7	KO:K01872	Aminoacyl-tRNA biosynthesis	alanyl-tRNA synthetase [EC:6.1.1.7]	CDS|gi|254469063|ref|ZP_05082469.1| alanyl-tRNA synthetase [beta proteobacterium KB13]
NB46_00462		2562801530		Uncharacterized protein conserved in bacteria		151.726	( 15 )		17.0209	( 6 )		931.808	( 15 )		323.724	( 86 )		149.032	( 33 )		227.087	( 35 )		24.0961	( 4 )		3.48956	( 1 )		37.5316	( 6 )		207.527	( 17 )		13.2712	( 3 )		0	KO:K03565	NA	regulatory protein	CDS|gi|254469067|ref|ZP_05082473.1| regulatory protein RecX [beta proteobacterium KB13]
NB46_00463		2562801531		protein RecA		539.962	( 6 )		65.8573	( 6 )		2851.62	( 190 )		852.695	( 65 )		366.668	( 73 )		777.227	( 122 )		64.5564	( 11 )		11.84	( 3 )		152.971	( 24 )		873.797	( 65 )		59.5685	( 5 )		0	KO:K03553	Homologous recombination	recombination protein RecA	CDS|gi|254468858|ref|ZP_05082264.1| protein RecA [beta proteobacterium KB13]
NB46_00464		2562801532		competence/damage-inducible protein CinA C-terminal domain		8.71635	( 2 )		1.3291	( 1 )		137.211	( 14 )		40.4413	( 6 )		13.4449	( 7 )		50.7786	( 12 )		3.99569	( 1 )		0.946231	( 1 )		12.2275	( 5 )		49.7392	( 8 )		2.63265	( 0 )		0	KO:K03743	NA	0	CDS|gi|254468672|ref|ZP_05082078.1| 17.2 kDa protein 1 in RecA 5'region [beta proteobacterium KB13]
NB46_00465		2562801533		phosphatidylglycerophosphatase (EC 3.1.3.27)		9.15769	( 1 )		0.812331	( 1 )		71.7969	( 19 )		26.3336	( 11 )		12.5622	( 4 )		30.4659	( 2 )		2.24829	( 0 )		0.452924	( 0 )		9.55669	( 6 )		37.0835	( 3 )		2.75957	( 1 )		EC:3.1.3.27	KO:K01095	Glycerophospholipid metabolism $ Metabolic pathways	phosphatidylglycerophosphatase A [EC:3.1.3.27]	CDS|gi|254467988|ref|ZP_05081394.1| phosphatidylglycerophosphatase A [beta proteobacterium KB13]
NB46_00466		2562801534		thiamine-phosphate kinase		46.879	( 3 )		5.31543	( 2 )		341.907	( 39 )		117.062	( 25 )		45.3946	( 3 )		169.815	( 10 )		16.5609	( 5 )		3.30019	( 1 )		42.4524	( 3 )		160.394	( 21 )		17.6252	( 2 )		EC:2.7.4.16	KO:K00946	Thiamine metabolism $ Metabolic pathways	thiamine-monophosphate kinase [EC:2.7.4.16]	CDS|gi|254468983|ref|ZP_05082389.1| thiamine-monophosphate kinase [beta proteobacterium KB13]
NB46_00467		2562801535		molybdopterin adenylyltransferase (EC 2.7.7.75)		46.9222	( 7 )		5.02286	( 3 )		205.505	( 45 )		63.5282	( 15 )		21.8145	( 3 )		88.0387	( 5 )		5.4715	( 2 )		2.05021	( 1 )		25.1142	( 7 )		80.1442	( 11 )		8.92712	( 0 )		EC:2.7.7.75	KO:K03831	Sulfur relay system	molybdopterin adenylyltransferase [EC:2.7.7.75]	CDS|gi|254468083|ref|ZP_05081489.1| molybdenum cofactor synthesis domain [beta proteobacterium KB13]
NB46_00468		2562801536		Trypsin-like serine proteases, typically periplasmic, contain C-terminal PDZ domain		91.5405	( 29 )		190.534	( 19 )		585.085	( 117 )		413.431	( 128 )		288.171	( 94 )		864.125	( 127 )		144.826	( 20 )		14.658	( 7 )		186.244	( 77 )		763.928	( 101 )		131.395	( 74 )						CDS|gi|254468114|ref|ZP_05081520.1| hypothetical protein KB13_339 [beta proteobacterium KB13]
NB46_00469		2562801537		Uncharacterized protein conserved in bacteria		71.871	( 8 )		56.1323	( 25 )		485.925	( 141 )		238.348	( 149 )		170.775	( 71 )		356.527	( 40 )		51.5713	( 28 )		5.28061	( 3 )		57.8153	( 41 )		244.156	( 31 )		22.6203	( 12 )		0	KO:K09889	NA	ribosome-associated protein	CDS|gi|254468247|ref|ZP_05081653.1| conserved hypothetical protein [beta proteobacterium KB13]
NB46_00470		2562801538		Predicted Zn-dependent proteases and their inactivated homologs		133.702	( 8 )		66.3025	( 11 )		755.763	( 31 )		265.983	( 51 )		197.101	( 56 )		323.551	( 31 )		31.2457	( 7 )		5.76185	( 4 )		59.6899	( 16 )		276.162	( 25 )		15.83	( 3 )		0	KO:K03592	NA	PmbA protein	CDS|gi|254467824|ref|ZP_05081230.1| peptidase U62, modulator of DNA gyrase [beta proteobacterium KB13]
NB46_00471		2562801539		Surface lipoprotein		324.662	( 21 )		69.8173	( 10 )		1206.59	( 274 )		680.663	( 92 )		434.377	( 114 )		1190.1	( 58 )		96.7947	( 18 )		26.3161	( 10 )		289.323	( 89 )		910.256	( 122 )		111.188	( 7 )		0	KO:K04754	NA	lipoprotein	CDS|gi|254467799|ref|ZP_05081205.1| VacJ family lipoprotein [beta proteobacterium KB13]
NB46_00472		2562801540		Deoxyribodipyrimidine photolyase		274.571	( 31 )		29.6758	( 4 )		623.679	( 75 )		204.114	( 99 )		153.857	( 51 )		318.937	( 18 )		45.7798	( 8 )		4.39562	( 2 )		84.5784	( 27 )		242.032	( 18 )		17.9612	( 3 )		EC:4.1.99.3	KO:K01669	NA	deoxyribodipyrimidine photo-lyase [EC:4.1.99.3]	CDS|gi|254468959|ref|ZP_05082365.1| deoxyribodipyrimidine photo-lyase [beta proteobacterium KB13]
NB46_00473		2562801541		Uncharacterized conserved protein		39.1762	( 4 )		4.93865	( 1 )		108.599	( 7 )		44.1712	( 17 )		34.7723	( 6 )		44.1011	( 12 )		5.59891	( 2 )		0.602565	( 1 )		17.6173	( 5 )		32.003	( 3 )		2.13459	( 1 )		EC:2.1.1.177	KO:K00783	NA	23S rRNA (pseudouridine1915-N3)-methyltransferase [EC:2.1.1.177]	CDS|gi|254468207|ref|ZP_05081613.1| alpha/beta knot family protein [beta proteobacterium KB13]
NB46_00474		2562801542		iojap-like ribosome-associated protein		45.5039	( 6 )		4.6372	( 0 )		165.065	( 25 )		45.0402	( 20 )		43.742	( 11 )		53.0395	( 10 )		5.93646	( 1 )		0.675236	( 1 )		17.9649	( 5 )		36.0238	( 6 )		2.10828	( 0 )		0	KO:K09710	NA	ribosome-associated protein	CDS|gi|118594492|ref|ZP_01551839.1| hypothetical protein MB2181_02450 [Methylophilales bacterium HTCC2181]
NB46_00475		2562801543		L-aspartate 1-decarboxylase (EC 4.1.1.11)		347.259	( 37 )		18.5907	( 11 )		906.157	( 130 )		288.301	( 116 )		221.747	( 14 )		350.025	( 51 )		34.5072	( 1 )		5.91574	( 3 )		169.97	( 47 )		279.718	( 36 )		17.1277	( 2 )		EC:4.1.1.11	KO:K01579	beta-Alanine metabolism $ Pantothenate and CoA biosynthesis $ Metabolic pathways $ Biosynthesis of secondary metabolites	aspartate 1-decarboxylase [EC:4.1.1.11]	CDS|gi|254469038|ref|ZP_05082444.1| aspartate 1-decarboxylase [beta proteobacterium KB13]
NB46_00476		2562801544		pantoate--beta-alanine ligase		22.3845	( 3 )		1.34867	( 1 )		133.845	( 27 )		48.8014	( 18 )		27.6313	( 14 )		83.4506	( 2 )		6.48154	( 2 )		0.501358	( 0 )		15.2815	( 3 )		60.5442	( 1 )		2.10923	( 1 )		EC:6.3.2.1	KO:K01918	beta-Alanine metabolism $ Pantothenate and CoA biosynthesis $ Metabolic pathways $ Biosynthesis of secondary metabolites	pantoate--beta-alanine ligase [EC:6.3.2.1]	CDS|gi|254467829|ref|ZP_05081235.1| pantoate--beta-alanine ligase [beta proteobacterium KB13]
NB46_00477		2562801545		Ketopantoate hydroxymethyltransferase		31.1664	( 5 )		3.174	( 2 )		89.0799	( 6 )		38.9183	( 16 )		24.8303	( 5 )		69.7143	( 4 )		7.55849	( 1 )		0.808814	( 0 )		16.6846	( 2 )		58.7196	( 2 )		3.22591	( 0 )		EC:2.1.2.11	KO:K00606	Pantothenate and CoA biosynthesis $ Metabolic pathways $ Biosynthesis of secondary metabolites	3-methyl-2-oxobutanoate hydroxymethyltransferase [EC:2.1.2.11]	CDS|gi|254469001|ref|ZP_05082407.1| 3-methyl-2-oxobutanoate hydroxymethyltransferase [beta proteobacterium KB13]
NB46_00478		2562801546		Deoxynucleoside kinases		50.4382	( 7 )		5.39575	( 2 )		169.987	( 25 )		61.511	( 12 )		35.5518	( 17 )		118.288	( 4 )		10.3456	( 3 )		1.96912	( 1 )		26.4232	( 3 )		99.2099	( 7 )		5.15497	( 2 )						CDS|gi|254468053|ref|ZP_05081459.1| deoxyadenosine kinase, putative [beta proteobacterium KB13]
NB46_00479		2562801547		2-amino-4-hydroxy-6-hydroxymethyldihydropteridine diphosphokinase		26.1611	( 7 )		2.86862	( 2 )		95.5311	( 13 )		44.4207	( 21 )		19.0436	( 7 )		52.1664	( 1 )		4.90799	( 2 )		0.804684	( 0 )		14.2303	( 2 )		40.9177	( 4 )		2.12474	( 1 )		EC:2.7.6.3	KO:K00950	Folate biosynthesis $ Metabolic pathways	2-amino-4-hydroxy-6-hydroxymethyldihydropteridine diphosphokinase [EC:2.7.6.3]	CDS|gi|373859341|ref|ZP_09602071.1| 2-amino-4-hydroxy-6-hydroxymethyldihydropteridine pyrophosphokinase [Bacillus sp. 1NLA3E]
NB46_00480		2562801548		poly(A) polymerase		80.7134	( 16 )		5.81652	( 2 )		236.785	( 29 )		89.0916	( 30 )		58.4819	( 20 )		114.044	( 3 )		12.8218	( 6 )		1.11604	( 1 )		30.907	( 5 )		80.1834	( 6 )		5.64318	( 1 )		EC:2.7.7.19	KO:K00970	RNA degradation	poly(A) polymerase [EC:2.7.7.19]	CDS|gi|254468684|ref|ZP_05082090.1| poly(A) polymerase [beta proteobacterium KB13]
NB46_00481		2562801549		ATP:cob(I)alamin adenosyltransferase		44.8492	( 5 )		3.97853	( 1 )		129.153	( 39 )		47.5944	( 5 )		29.3048	( 3 )		67.9499	( 2 )		7.10745	( 1 )		1.02307	( 1 )		17.8713	( 1 )		61.4958	( 9 )		4.27065	( 1 )		EC:2.5.1.17	KO:K00798	Porphyrin and chlorophyll metabolism $ Metabolic pathways	cob(I)alamin adenosyltransferase [EC:2.5.1.17]	CDS|gi|254467945|ref|ZP_05081351.1| ATP:cob(I)alamin adenosyltransferase [beta proteobacterium KB13]
NB46_00482		2562801550		glutamate racemase (EC 5.1.1.3)		96.5926	( 1 )		5.10796	( 3 )		465.152	( 93 )		186.644	( 70 )		102.141	( 31 )		211.615	( 18 )		18.1887	( 2 )		2.77378	( 2 )		41.9882	( 5 )		159.561	( 25 )		10.6095	( 1 )		EC:5.1.1.3	KO:K01776	D-Glutamine and D-glutamate metabolism $ Metabolic pathways	glutamate racemase [EC:5.1.1.3]	CDS|gi|254468115|ref|ZP_05081521.1| glutamate racemase [beta proteobacterium KB13]
#N/A		#N/A		#N/A		10.1785	( 4 )		1.32126	( 1 )		128.958	( 50 )		31.5817	( 5 )		17.9094	( 5 )		68.3295	( 1 )		5.66984	( 1 )		0.893522	( 1 )		7.30673	( 1 )		44.4977	( 7 )		1.44555	( 1 )						CDS|gi|254468021|ref|ZP_05081427.1| conserved hypothetical protein [beta proteobacterium KB13]
NB46_00483		2562801551		branched chain amino acid aminotransferase apoenzyme (EC 2.6.1.42)		235.275	( 58 )		23.0763	( 5 )		772.961	( 209 )		264.12	( 30 )		217.644	( 51 )		369.23	( 25 )		47.4148	( 22 )		4.78339	( 3 )		108.247	( 38 )		307.012	( 26 )		16.6727	( 5 )		EC:2.6.1.42	KO:K00826	Valine, leucine and isoleucine degradation $ Valine, leucine and isoleucine biosynthesis $ Pantothenate and CoA biosynthesis $ Metabolic pathways $ Biosynthesis of secondary metabolites	branched-chain amino acid aminotransferase [EC:2.6.1.42]	CDS|gi|254468188|ref|ZP_05081594.1| branched-chain amino acid aminotransferase [beta proteobacterium KB13]
NB46_00484		2562801552		Uncharacterized protein SCO1/SenC/PrrC, involved in biogenesis of respiratory and photosynthetic systems		161.039	( 6 )		19.0215	( 4 )		688.831	( 44 )		257.188	( 64 )		178.838	( 61 )		273.139	( 32 )		22.028	( 4 )		3.23497	( 3 )		76.7809	( 11 )		174.814	( 24 )		8.39187	( 3 )		0	KO:K07152	NA	protein SCO1/2	CDS|gi|118594502|ref|ZP_01551849.1| hypothetical protein MB2181_02500 [Methylophilales bacterium HTCC2181]
NB46_00485		2562801553		Predicted metal-dependent hydrolase		34.4668	( 1 )		3.94914	( 1 )		131.895	( 30 )		57.7492	( 29 )		41.7408	( 8 )		95.659	( 16 )		9.44255	( 2 )		0.982692	( 1 )		14.278	( 5 )		67.418	( 3 )		3.09245	( 2 )		0	KO:K07043	NA	0	CDS|gi|254468956|ref|ZP_05082362.1| conserved hypothetical protein [beta proteobacterium KB13]
NB46_00486		2562801554		1-acyl-sn-glycerol-3-phosphate acyltransferase		37.3321	( 3 )		5.85375	( 0 )		192.124	( 50 )		70.5938	( 20 )		28.2151	( 13 )		139.431	( 10 )		14.4524	( 4 )		1.75488	( 1 )		14.9515	( 5 )		98.0486	( 6 )		4.21204	( 3 )		EC:2.3.1.51	KO:K00655	Glycerolipid metabolism $ Glycerophospholipid metabolism $ Metabolic pathways	1-acyl-sn-glycerol-3-phosphate acyltransferase [EC:2.3.1.51]	CDS|gi|254468510|ref|ZP_05081916.1| phospholipid/glycerol acyltransferase [beta proteobacterium KB13]
NB46_00487		2562801555		D-alpha,beta-D-heptose 1,7-bisphosphate phosphatase (EC 3.1.3.-)		86.3196	( 25 )		10.2639	( 2 )		375.573	( 15 )		132.289	( 14 )		60.0046	( 20 )		219.701	( 21 )		16.8807	( 3 )		3.32366	( 2 )		24.8647	( 6 )		151.244	( 17 )		8.40273	( 4 )		EC:3.1.3.82	KO:K03273	Lipopolysaccharide biosynthesis $ Metabolic pathways	D-glycero-D-manno-heptose 1,7-bisphosphate phosphatase [EC:3.1.3.82 3.1.3.83]	CDS|gi|254468976|ref|ZP_05082382.1| D,D-heptose 1,7-bisphosphate phosphatase [beta proteobacterium KB13]
NB46_00488		2562801556		glycyl-tRNA synthetase beta chain (EC 6.1.1.14)		541.231	( 22 )		13.3478	( 1 )		926.317	( 164 )		347.196	( 88 )		158.678	( 26 )		458.632	( 30 )		39.8405	( 6 )		6.6796	( 4 )		42.2259	( 10 )		387.247	( 37 )		19.7446	( 9 )		EC:6.1.1.14	KO:K01879	Aminoacyl-tRNA biosynthesis	glycyl-tRNA synthetase beta chain [EC:6.1.1.14]	CDS|gi|254468463|ref|ZP_05081869.1| glycyl-tRNA synthetase, beta subunit [beta proteobacterium KB13]
NB46_00489		2562801557		glycyl-tRNA synthetase alpha chain (EC 6.1.1.14)		447.76	( 65 )		38.6773	( 5 )		921.374	( 169 )		329.62	( 35 )		155.046	( 67 )		479.898	( 58 )		45.8841	( 18 )		6.64702	( 3 )		67.3112	( 7 )		400.78	( 54 )		18.7981	( 8 )		EC:6.1.1.14	KO:K01878	Aminoacyl-tRNA biosynthesis	glycyl-tRNA synthetase alpha chain [EC:6.1.1.14]	CDS|gi|254468781|ref|ZP_05082187.1| glycyl-tRNA synthetase, alpha subunit [beta proteobacterium KB13]
NB46_00490		2562801558		apolipoprotein N-acyltransferase		45.0808	( 7 )		6.44685	( 2 )		183.633	( 62 )		69.6907	( 9 )		51.5503	( 10 )		144.798	( 18 )		14.4945	( 3 )		1.7792	( 1 )		23.5482	( 2 )		135.794	( 15 )		8.68706	( 4 )		EC:2.3.1.-	KO:K03820	NA	apolipoprotein N-acyltransferase [EC:2.3.1.-]	CDS|gi|254467939|ref|ZP_05081345.1| apolipoprotein N-acyltransferase [beta proteobacterium KB13]
NB46_00491		2562801559		hypothetical protein		64.6743	( 17 )		26.2013	( 6 )		310.034	( 56 )		134.299	( 25 )		84.6657	( 16 )		586.801	( 22 )		56.6844	( 3 )		6.96303	( 4 )		108.605	( 17 )		478.426	( 67 )		28.2376	( 14 )						CDS|gi|118594510|ref|ZP_01551857.1| hypothetical protein MB2181_02540 [Methylophilales bacterium HTCC2181]
NB46_00492		2562801560		Putative Mg2+ and Co2+ transporter CorC		102.97	( 14 )		8.12039	( 4 )		373.297	( 47 )		142.683	( 48 )		75.0164	( 8 )		199.188	( 27 )		15.5837	( 6 )		2.31295	( 2 )		36.2007	( 6 )		140.794	( 20 )		5.7999	( 2 )		0	KO:K06189	NA	magnesium and cobalt transporter	CDS|gi|254467932|ref|ZP_05081338.1| hypothetical protein KB13_157 [beta proteobacterium KB13]
NB46_00493		2562801561		probable rRNA maturation factor YbeY		27.8178	( 7 )		1.79792	( 1 )		87.4087	( 28 )		35.0166	( 11 )		15.826	( 6 )		41.7508	( 4 )		4.78727	( 1 )		0.610636	( 0 )		9.89855	( 2 )		40.6681	( 10 )		1.89944	( 1 )		0	KO:K07042	NA	probable rRNA maturation factor	CDS|gi|254467928|ref|ZP_05081334.1| conserved hypothetical protein TIGR00043 [beta proteobacterium KB13]
NB46_00494		2562801562		Phosphate starvation-inducible protein PhoH, predicted ATPase		143.182	( 8 )		11.961	( 3 )		428.463	( 75 )		141.281	( 31 )		75.2485	( 6 )		194.859	( 14 )		17.3129	( 2 )		3.03264	( 2 )		24.4102	( 2 )		174.126	( 19 )		6.8705	( 1 )		0	KO:K06217	NA	phosphate starvation-inducible protein PhoH and related proteins	CDS|gi|313201800|ref|YP_004040458.1| phoh family protein [Methylovorus sp. MP688]
NB46_00495		2562801563		tRNA-i(6)A37 thiotransferase enzyme MiaB		392.9	( 26 )		37.7131	( 8 )		726.319	( 129 )		270.994	( 105 )		190.864	( 67 )		354.987	( 41 )		39.9646	( 10 )		6.2676	( 3 )		92.9684	( 23 )		325.736	( 33 )		20.2868	( 4 )		0	KO:K06168	NA	bifunctional enzyme involved in thiolation and methylation of tRNA	CDS|gi|254467785|ref|ZP_05081191.1| tRNA-i(6)A37 thiotransferase enzyme MiaB [beta proteobacterium KB13]
NB46_00496		2562801564		uroporphyrin-III C-methyltransferase		120.728	( 17 )		13.3625	( 3 )		330.677	( 23 )		113.301	( 41 )		56.15	( 9 )		206.203	( 25 )		18.3146	( 4 )		2.4909	( 2 )		32.2297	( 4 )		158.456	( 15 )		9.91922	( 3 )		EC:1.3.1.76	KO:K02302	Porphyrin and chlorophyll metabolism $ Metabolic pathways $ Biosynthesis of secondary metabolites	uroporphyrin-III C-methyltransferase / precorrin-2 dehydrogenase / sirohydrochlorin ferrochelatase [EC:2.1.1.107 1.3.1.76 4.99.1.4]	CDS|gi|254468709|ref|ZP_05082115.1| siroheme synthase [beta proteobacterium KB13]
NB46_00497		2562801565		Signal transduction histidine kinase		177.92	( 16 )		13.757	( 3 )		823.962	( 79 )		297.823	( 72 )		209.018	( 51 )		361.123	( 19 )		30.0598	( 8 )		4.29811	( 2 )		76.1378	( 3 )		289.551	( 25 )		22.0879	( 4 )		EC:2.7.13.3	KO:K07638	Two-component system	two-component system, OmpR family, osmolarity sensor histidine kinase EnvZ [EC:2.7.13.3]	CDS|gi|254468076|ref|ZP_05081482.1| osmolarity sensor protein EnvZ, putative [beta proteobacterium KB13]
NB46_00498		2562801566		two component transcriptional regulator, winged helix family		223.986	( 26 )		43.0324	( 9 )		1294.36	( 86 )		430.025	( 58 )		315.165	( 79 )		376.096	( 28 )		33.7613	( 6 )		7.11272	( 1 )		96.4139	( 6 )		361.658	( 33 )		35.1377	( 3 )		0	KO:K07659	Two-component system	two-component system, OmpR family, phosphate regulon response regulator OmpR	CDS|gi|254468934|ref|ZP_05082340.1| two component transcriptional regulator, winged helix family [beta proteobacterium KB13]
NB46_00499		2562801567		hypothetical protein		643.925	( 152 )		16.4269	( 5 )		1718.7	( 140 )		780.44	( 404 )		844.75	( 345 )		1127.48	( 81 )		96.7943	( 60 )		13.5506	( 5 )		243.084	( 117 )		955.995	( 68 )		52.466	( 16 )						CDS|gi|254469070|ref|ZP_05082476.1| hypothetical protein KB13_1296 [beta proteobacterium KB13]
NB46_00500		2562801568		Uncharacterized protein conserved in bacteria		122.334	( 10 )		19.7878	( 3 )		435.044	( 8 )		184.677	( 63 )		114.637	( 32 )		178.946	( 5 )		16.56	( 3 )		2.55944	( 2 )		34.5919	( 8 )		183.724	( 25 )		8.61	( 1 )		0	KO:K09919	NA	hypothetical protein	CDS|gi|254468082|ref|ZP_05081488.1| conserved hypothetical protein [beta proteobacterium KB13]
NB46_00501		2562801569		Glycosyltransferase		88.6844	( 13 )		8.79575	( 2 )		330.255	( 21 )		140.138	( 59 )		81.2261	( 14 )		167.71	( 13 )		12.1376	( 5 )		2.19145	( 1 )		62.1226	( 8 )		125.842	( 11 )		8.46185	( 1 )		EC:2.4.1.-	KO:K02844	Lipopolysaccharide biosynthesis $ Metabolic pathways	UDP-glucose:(heptosyl)LPS alpha-1,3-glucosyltransferase [EC:2.4.1.-]	CDS|gi|254469034|ref|ZP_05082440.1| glycosyl transferase, group 1 [beta proteobacterium KB13]
#N/A		#N/A		#N/A		14.0097	( 1 )		2.10722	( 2 )		92.8246	( 32 )		52.4092	( 28 )		37.6672	( 11 )		43.2044	( 4 )		4.19957	( 1 )		0.715722	( 0 )		11.1987	( 3 )		48.0636	( 5 )		4.16985	( 1 )						CDS|NA
NB46_00502		2562801570		Protein of unknown function (DUF2970)		27.0633	( 4 )		2.04457	( 1 )		79.0913	( 24 )		43.4178	( 20 )		36.3203	( 17 )		34.0676	( 4 )		3.7148	( 1 )		0.885553	( 0 )		17.9953	( 1 )		41.8808	( 7 )		4.05349	( 1 )						CDS|gi|118594520|ref|ZP_01551867.1| translation-associated GTPase [Methylophilales bacterium HTCC2181]
NB46_00504		2562801572		GTP-binding protein YchF		50.0528	( 7 )		4.83981	( 2 )		505.779	( 38 )		186.146	( 14 )		91.8793	( 15 )		168.046	( 9 )		16.5681	( 2 )		2.04598	( 1 )		15.1032	( 3 )		139.1	( 15 )		4.9795	( 1 )		0	KO:K06942	NA	0	CDS|gi|254468366|ref|ZP_05081772.1| GTP-binding protein YchF [beta proteobacterium KB13]
NB46_00505		2562801573		peptidyl-tRNA hydrolase (EC 3.1.1.29)		28.7026	( 3 )		5.90361	( 3 )		169.118	( 9 )		72.5699	( 8 )		57.1313	( 23 )		73.4188	( 14 )		11.7085	( 1 )		1.73058	( 1 )		8.73915	( 4 )		89.9893	( 9 )		5.17302	( 2 )		EC:3.1.1.29	KO:K01056	NA	peptidyl-tRNA hydrolase, PTH1 family [EC:3.1.1.29]	CDS|gi|254468539|ref|ZP_05081945.1| peptidyl-tRNA hydrolase [beta proteobacterium KB13]
NB46_00506		2562801574		LSU ribosomal protein L25P		641.207	( 108 )		94.8784	( 8 )		3619.05	( 322 )		1354.71	( 102 )		841.915	( 82 )		1689.56	( 299 )		288.919	( 47 )		36.2735	( 16 )		108.121	( 80 )		1622.37	( 108 )		82.2315	( 49 )		0	KO:K02897	Ribosome	large subunit ribosomal protein L25	CDS|gi|254468776|ref|ZP_05082182.1| ribosomal protein L25, Ctc-form [beta proteobacterium KB13]
NB46_00507		2562801575		ribose-phosphate pyrophosphokinase		728.808	( 261 )		87.9443	( 5 )		3120.83	( 316 )		1090.49	( 86 )		765.63	( 62 )		1553.42	( 208 )		202.711	( 28 )		26.1936	( 12 )		210.749	( 126 )		1319.03	( 118 )		65.2707	( 33 )		EC:2.7.6.1	KO:K00948	Pentose phosphate pathway $ Purine metabolism $ Metabolic pathways $ Biosynthesis of secondary metabolites $ Microbial metabolism in diverse environments	ribose-phosphate pyrophosphokinase [EC:2.7.6.1]	CDS|gi|254468226|ref|ZP_05081632.1| ribose-phosphate pyrophosphokinase [beta proteobacterium KB13]
#N/A		#N/A		#N/A		101.613	( 88 )		14.8923	( 4 )		1056.16	( 160 )		384.042	( 18 )		292.011	( 41 )		505.436	( 71 )		64.3881	( 15 )		6.83298	( 4 )		74.019	( 41 )		350.756	( 41 )		21.9981	( 9 )						CDS|NA
NB46_00509		2562801577		4-diphosphocytidyl-2-C-methyl-D-erythritol kinase (EC 2.7.1.148)		129.395	( 99 )		20.4671	( 2 )		861.452	( 114 )		362.088	( 73 )		262.78	( 32 )		473.137	( 43 )		69.2718	( 29 )		7.56893	( 4 )		111.182	( 35 )		319.269	( 38 )		24.5097	( 11 )		EC:2.7.1.148	KO:K00919	NA	4-diphosphocytidyl-2-C-methyl-D-erythritol kinase [EC:2.7.1.148]	CDS|gi|254468642|ref|ZP_05082048.1| 4-diphosphocytidyl-2C-methyl-D-erythritol kinase [beta proteobacterium KB13]
NB46_00510		2562801578		hypothetical protein		66.8704	( 7 )		19.7457	( 2 )		423.915	( 32 )		181.995	( 31 )		80.3561	( 29 )		370.145	( 20 )		23.8224	( 2 )		4.39112	( 2 )		45.7922	( 7 )		274.35	( 26 )		18.1011	( 2 )						CDS|gi|254468708|ref|ZP_05082114.1| hypothetical protein KB13_933 [beta proteobacterium KB13]
NB46_00511		2562801579		TPR repeat		1086.54	( 226 )		366.814	( 16 )		3884.89	( 96 )		1779.76	( 311 )		736.336	( 190 )		2801.31	( 320 )		205.365	( 21 )		35.678	( 14 )		678.28	( 34 )		2522.72	( 299 )		267.936	( 25 )						CDS|gi|254468929|ref|ZP_05082335.1| hypothetical protein KB13_1154 [beta proteobacterium KB13]
NB46_00512		2562801580		ABC-type multidrug transport system, ATPase component		367.778	( 25 )		89.1996	( 19 )		1408.04	( 185 )		520.96	( 97 )		305.002	( 57 )		809.693	( 50 )		90.0844	( 10 )		10.4125	( 3 )		221.692	( 38 )		708.537	( 67 )		80.7047	( 19 )		0	KO:K01990	ABC transporters	ABC-2 type transport system ATP-binding protein	CDS|gi|254468575|ref|ZP_05081981.1| ABC transporter, ATP-binding protein [beta proteobacterium KB13]
NB46_00513		2562801581		ABC-2 family transporter protein		279.57	( 34 )		66.365	( 15 )		859.168	( 36 )		372.41	( 163 )		213.062	( 62 )		548.06	( 38 )		58.6651	( 10 )		7.38001	( 2 )		118.281	( 32 )		478.525	( 55 )		47.6138	( 16 )		0	KO:K01992	ABC transporters	ABC-2 type transport system permease protein	CDS|gi|254469033|ref|ZP_05082439.1| ABC transporter, permease protein [beta proteobacterium KB13]
NB46_00514		2562801582		ABC-type uncharacterized transport system		460.823	( 5 )		74.475	( 5 )		1457.13	( 246 )		517.862	( 137 )		289.033	( 46 )		815.571	( 27 )		85.8822	( 23 )		9.28013	( 5 )		107.042	( 28 )		665.161	( 39 )		60.6066	( 28 )						CDS|gi|254468280|ref|ZP_05081686.1| conserved hypothetical protein [beta proteobacterium KB13]
NB46_00515		2562801583		Domain of unknown function (DUF4340)		184.784	( 37 )		23.9132	( 2 )		895.571	( 71 )		396.054	( 74 )		182.959	( 31 )		652.842	( 16 )		71.6114	( 11 )		10.5778	( 4 )		89.3596	( 7 )		533.322	( 53 )		78.7023	( 12 )						CDS|gi|254468305|ref|ZP_05081711.1| conserved hypothetical protein [beta proteobacterium KB13]
NB46_00516		2562801584		DNA-(apurinic or apyrimidinic site) lyase (EC 4.2.99.18)		116.64	( 4 )		12.6548	( 4 )		389.337	( 40 )		159.674	( 28 )		79.5702	( 8 )		237.315	( 14 )		25.3319	( 4 )		4.15266	( 3 )		48.5046	( 11 )		167.677	( 15 )		12.4493	( 3 )		EC:3.2.2.23	KO:K10563	Base excision repair	formamidopyrimidine-DNA glycosylase [EC:3.2.2.23 4.2.99.18]	CDS|gi|118594532|ref|ZP_01551879.1| formamidopyrimidine-DNA glycosylase [Methylophilales bacterium HTCC2181]
NB46_00517		2562801585		Na+/proline symporter		119.748	( 18 )		21.0005	( 3 )		383.608	( 44 )		128.672	( 21 )		84.9607	( 28 )		239.668	( 28 )		20.4087	( 2 )		2.93176	( 2 )		32.724	( 4 )		176.286	( 22 )		10.7563	( 3 )						CDS|gi|254469003|ref|ZP_05082409.1| Na+/solute symporter [beta proteobacterium KB13]
NB46_00518		2562801586		2-octaprenylphenol hydroxylase (EC 1.14.13.-)		48.0748	( 11 )		29.1425	( 5 )		336.775	( 61 )		123.096	( 20 )		66.8386	( 15 )		173.83	( 16 )		26.1859	( 2 )		3.0127	( 2 )		31.4442	( 4 )		135.826	( 10 )		12.5109	( 4 )		0	KO:K03688	Ubiquinone and other terpenoid-quinone biosynthesis $ Metabolic pathways $ Biosynthesis of secondary metabolites	ubiquinone biosynthesis protein	CDS|gi|254468320|ref|ZP_05081726.1| 2-polyprenylphenol 6-hydroxylase [beta proteobacterium KB13]
NB46_00519		2562801587		hypothetical protein		21.1269	( 5 )		12.6559	( 3 )		106.379	( 13 )		44.3398	( 11 )		43.5266	( 8 )		56.5716	( 5 )		12.4462	( 0 )		1.21714	( 1 )		10.8944	( 2 )		49.3164	( 5 )		6.91695	( 3 )						CDS|gi|118594535|ref|ZP_01551882.1| hypothetical protein MB2181_02665 [Methylophilales bacterium HTCC2181]
NB46_00520		2562801588		2-octaprenyl-6-methoxy-1,4-benzoquinone methylase (EC 2.1.1.-)		167.285	( 22 )		46.6682	( 16 )		606.199	( 126 )		262.162	( 191 )		211.668	( 71 )		252.229	( 38 )		50.2927	( 21 )		4.37091	( 3 )		67.0709	( 26 )		170.133	( 14 )		19.8701	( 6 )		EC:2.1.1.163	KO:K03183	Ubiquinone and other terpenoid-quinone biosynthesis $ Metabolic pathways $ Biosynthesis of secondary metabolites	ubiquinone/menaquinone biosynthesis methyltransferase [EC:2.1.1.163 2.1.1.201]	CDS|gi|254468911|ref|ZP_05082317.1| ubiquinone/menaquinone biosynthesis methyltransferase UbiE [beta proteobacterium KB13]
NB46_00521		2562801589		Uncharacterized protein conserved in bacteria		109.728	( 28 )		52.3331	( 12 )		326.469	( 141 )		104.698	( 34 )		81.7898	( 14 )		130.646	( 23 )		28.2974	( 2 )		2.66484	( 2 )		78.3484	( 11 )		69.7988	( 4 )		13.293	( 1 )						CDS|gi|254468517|ref|ZP_05081923.1| heat shock protein DnaJ [beta proteobacterium KB13]
NB46_00522		2562801590		RNA polymerase, sigma 32 subunit, RpoH		475.307	( 76 )		189.38	( 2 )		1091.85	( 416 )		382.939	( 47 )		330.541	( 70 )		450.194	( 58 )		91.0363	( 28 )		18.9537	( 6 )		389.037	( 67 )		341.217	( 31 )		81.5242	( 8 )		0	KO:K03089	NA	RNA polymerase sigma-32 factor	CDS|gi|254468686|ref|ZP_05082092.1| alternative sigma factor RpoH [beta proteobacterium KB13]
NB46_00523		2562801591		cell division protein FtsX		103.578	( 19 )		9.67272	( 1 )		285.074	( 85 )		136.496	( 54 )		76.0537	( 37 )		173.921	( 26 )		17.459	( 2 )		2.68947	( 2 )		63.5546	( 9 )		169.191	( 6 )		15.9595	( 3 )		0	KO:K09811	ABC transporters	cell division transport system permease protein	CDS|gi|254468286|ref|ZP_05081692.1| conserved hypothetical protein, putative [beta proteobacterium KB13]
NB46_00524		2562801592		cell division ATP-binding protein FtsE		179.285	( 18 )		8.3798	( 2 )		429.122	( 106 )		147.197	( 16 )		62.7492	( 16 )		234.344	( 13 )		15.3328	( 4 )		3.10153	( 2 )		71.5918	( 7 )		192.978	( 22 )		11.5004	( 3 )		0	KO:K09812	ABC transporters	cell division transport system ATP-binding protein	CDS|gi|254468394|ref|ZP_05081800.1| cell division ATP-binding protein FtsE, ABC transporter ATP-binding protein [beta proteobacterium KB13]
NB46_00525		2562801593		signal recognition particle-docking protein FtsY		301.149	( 42 )		31.9112	( 10 )		549.835	( 32 )		272.124	( 65 )		180.499	( 73 )		344.07	( 32 )		49.2059	( 11 )		7.35124	( 1 )		135.304	( 27 )		353.99	( 35 )		43.1016	( 9 )		0	KO:K03110	Protein export $ Bacterial secretion system	fused signal recognition particle receptor	CDS|gi|254469043|ref|ZP_05082449.1| signal recognition particle-docking protein FtsY [beta proteobacterium KB13]
NB46_00526		2562801594		Predicted Zn-dependent peptidases		98.3668	( 24 )		98.6356	( 10 )		561.391	( 152 )		260.447	( 58 )		220.643	( 59 )		687.38	( 38 )		66.3051	( 17 )		6.88621	( 5 )		150.154	( 49 )		665.57	( 72 )		41.967	( 22 )		EC:3.4.24.-	KO:K07263	NA	zinc protease [EC:3.4.24.-]	CDS|gi|254467941|ref|ZP_05081347.1| peptidase PpqF, involved in biosynthesis of pyrroloquinoline quinone [beta proteobacterium KB13]
NB46_00527		2562801595		Predicted Zn-dependent peptidases		90.0481	( 18 )		41.7298	( 3 )		398.079	( 53 )		171.026	( 37 )		85.9907	( 32 )		490.351	( 31 )		32.6366	( 7 )		3.43715	( 3 )		46.7417	( 12 )		375.991	( 18 )		16.6088	( 9 )		EC:3.4.24.-	KO:K07263	NA	zinc protease [EC:3.4.24.-]	CDS|gi|254468237|ref|ZP_05081643.1| peptidase PqqG, involved in biosynthesis of pyrroloquinoline quinone [beta proteobacterium KB13]
NB46_00528		2562801596		RNA methyltransferase, RsmD family		76.9315	( 10 )		18.078	( 1 )		223.689	( 39 )		110.486	( 15 )		57.7151	( 24 )		205.719	( 22 )		17.9689	( 5 )		2.23599	( 2 )		36.4599	( 5 )		141.176	( 17 )		6.99633	( 2 )		EC:2.1.1.171	KO:K08316	NA	16S rRNA (guanine966-N2)-methyltransferase [EC:2.1.1.171]	CDS|gi|372487706|ref|YP_005027271.1| RNA methyltransferase, RsmD family [Dechlorosoma suillum PS]
NB46_00529		2562801597		Phosphopantetheine adenylyltransferase (EC 2.7.7.3)		79.1106	( 10 )		31.6097	( 7 )		214.369	( 5 )		83.7299	( 20 )		43.8336	( 7 )		114.759	( 13 )		11.7115	( 2 )		2.4545	( 1 )		30.4513	( 8 )		102.683	( 17 )		6.55445	( 2 )		EC:2.7.7.3	KO:K00954	Pantothenate and CoA biosynthesis $ Metabolic pathways	pantetheine-phosphate adenylyltransferase [EC:2.7.7.3]	CDS|gi|254467935|ref|ZP_05081341.1| pantetheine-phosphate adenylyltransferase [beta proteobacterium KB13]
NB46_00530		2562801598		Formate hydrogenlyase subunit 6/NADH:ubiquinone oxidoreductase 23 kD subunit (chain I)		36.8611	( 5 )		13.9967	( 3 )		134.011	( 20 )		42.6406	( 11 )		26.1699	( 11 )		71.4584	( 7 )		7.26983	( 0 )		1.26987	( 0 )		17.5206	( 7 )		59.1165	( 11 )		3.42083	( 0 )						CDS|gi|254449088|ref|ZP_05062540.1| 4Fe-4S ferredoxin, iron-sulfur binding [gamma proteobacterium HTCC5015]
NB46_00531		2562801599		lactoylglutathione lyase		47.7843	( 8 )		19.1016	( 8 )		306.371	( 33 )		159.237	( 80 )		86.2308	( 31 )		136.803	( 14 )		17.7489	( 6 )		1.81174	( 1 )		36.9908	( 9 )		76.4396	( 7 )		5.53749	( 1 )		EC:4.4.1.5	KO:K01759	Pyruvate metabolism $ MAPK signaling pathway - yeast	lactoylglutathione lyase [EC:4.4.1.5]	CDS|gi|118594547|ref|ZP_01551894.1| Glyoxalase I [Methylophilales bacterium HTCC2181]
NB46_00532		2562801600		chaperone protein DnaJ		87.6989	( 6 )		104.132	( 30 )		1549.74	( 94 )		994.024	( 473 )		359.82	( 72 )		445.768	( 30 )		165.732	( 99 )		11.7185	( 7 )		67.113	( 24 )		175.125	( 3 )		27.2342	( 7 )		0	KO:K03686	NA	molecular chaperone DnaJ	CDS|gi|254468702|ref|ZP_05082108.1| chaperone protein DnaJ [beta proteobacterium KB13]
NB46_00533		2562801601		chaperone protein DnaK		372.278	( 29 )		617.301	( 64 )		5944.91	( 958 )		4704.27	( 829 )		1455.32	( 158 )		2003.21	( 313 )		1714.88	( 1204 )		79.8444	( 41 )		385.161	( 101 )		943.91	( 71 )		504.777	( 86 )		0	KO:K04043	RNA degradation	molecular chaperone DnaK	CDS|gi|254469050|ref|ZP_05082456.1| chaperone protein DnaK [beta proteobacterium KB13]
NB46_00534		2562801602		Molecular chaperone GrpE (heat shock protein)		68.8632	( 8 )		122.066	( 32 )		1057.93	( 117 )		888.669	( 496 )		326.86	( 100 )		362.649	( 73 )		361.896	( 259 )		11.0434	( 7 )		102.822	( 33 )		164.773	( 14 )		55.4716	( 17 )		0	KO:K03687	NA	molecular chaperone GrpE	CDS|gi|254468375|ref|ZP_05081781.1| co-chaperone GrpE [beta proteobacterium KB13]
NB46_00535		2562801603		lipopolysaccharide heptosyltransferase I		68.2696	( 2 )		6.94207	( 1 )		243.513	( 32 )		75.4773	( 11 )		58.2977	( 7 )		88.8055	( 13 )		8.97897	( 1 )		1.91236	( 1 )		35.565	( 6 )		67.7834	( 7 )		6.60098	( 1 )		EC:2.4.-	KO:K02841	Lipopolysaccharide biosynthesis $ Metabolic pathways	heptosyltransferase I [EC:2.4.-.-]	CDS|gi|254468377|ref|ZP_05081783.1| lipopolysaccharide heptosyltransferase I [beta proteobacterium KB13]
NB46_00536		2562801604		Glycosyltransferases involved in cell wall biogenesis		109.362	( 4 )		7.98928	( 3 )		289.889	( 45 )		122.919	( 50 )		91.5204	( 21 )		169.809	( 17 )		23.1778	( 5 )		3.48531	( 1 )		53.7422	( 0 )		125.233	( 16 )		15.3104	( 2 )						CDS|gi|392419526|ref|YP_006456130.1| glycosyl transferase family protein [Pseudomonas stutzeri CCUG 29243]
NB46_00537		2562801605		hypothetical protein		52.4192	( 10 )		5.81063	( 4 )		174.321	( 35 )		87.0472	( 48 )		69.3339	( 30 )		90.2636	( 16 )		13.0275	( 5 )		1.48399	( 1 )		26.3579	( 11 )		65.0901	( 4 )		7.24095	( 1 )						CDS|gi|254468328|ref|ZP_05081734.1| conserved hypothetical protein [beta proteobacterium KB13]
NB46_01319		2562802386		ribosomal protein L17		176.41	( 9 )		23.1194	( 4 )		809.657	( 65 )		236.444	( 10 )		198.252	( 35 )		227.41	( 32 )		24.1145	( 6 )		2.15507	( 1 )		5.64832	( 0 )		143.795	( 4 )		7.24628	( 3 )		0	KO:K02879	Ribosome	large subunit ribosomal protein L17	CDS|gi|254468465|ref|ZP_05081871.1| 50S ribosomal protein L17 [beta proteobacterium KB13]
NB46_01320		2562802387		DNA-directed RNA polymerase subunit alpha (EC 2.7.7.6)		1340.91	( 275 )		177.376	( 24 )		5224.52	( 737 )		1814.28	( 304 )		1716.09	( 359 )		1828.05	( 270 )		200.041	( 34 )		19.7198	( 13 )		73.3501	( 38 )		1113.24	( 59 )		43.1817	( 13 )		EC:2.7.7.6	KO:K03040	Purine metabolism $ Pyrimidine metabolism $ Metabolic pathways $ RNA polymerase	DNA-directed RNA polymerase subunit alpha [EC:2.7.7.6]	CDS|gi|254468410|ref|ZP_05081816.1| DNA-directed RNA polymerase, alpha subunit [beta proteobacterium KB13]
NB46_01321		2562802388		SSU ribosomal protein S4P		901.34	( 111 )		227.85	( 36 )		6019.19	( 941 )		1883.93	( 152 )		1626.22	( 199 )		1883.66	( 342 )		207.501	( 29 )		20.5849	( 15 )		148.934	( 116 )		1112.08	( 61 )		41.1371	( 11 )		0	KO:K02986	Ribosome	small subunit ribosomal protein S4	CDS|gi|254468445|ref|ZP_05081851.1| ribosomal protein S4 [beta proteobacterium KB13]
NB46_01322		2562802389		SSU ribosomal protein S11P		500.665	( 41 )		137.407	( 19 )		4264.17	( 1186 )		1313.91	( 493 )		927.815	( 260 )		1669.39	( 240 )		202.506	( 59 )		22.7365	( 12 )		109.652	( 68 )		1045.97	( 37 )		52.5935	( 15 )		0	KO:K02948	Ribosome	small subunit ribosomal protein S11	CDS|gi|118595312|ref|ZP_01552659.1| 30S ribosomal protein S11 [Methylophilales bacterium HTCC2181]
NB46_01323		2562802390		SSU ribosomal protein S13P		707.849	( 78 )		130.273	( 9 )		4352.86	( 1153 )		1682.34	( 290 )		1630.1	( 190 )		1465.95	( 172 )		202.611	( 39 )		21.7724	( 11 )		195.319	( 99 )		804.04	( 37 )		45.9017	( 17 )		0	KO:K02952	Ribosome	small subunit ribosomal protein S13	CDS|gi|254468398|ref|ZP_05081804.1| ribosomal protein S13p/S18e [beta proteobacterium KB13]
NB46_01325		2562802392		bacterial translation initiation factor 1 (bIF-1)		48.4884	( 10 )		20.9945	( 5 )		908.547	( 107 )		374.075	( 49 )		226.879	( 60 )		499.273	( 50 )		57.8949	( 14 )		5.35748	( 4 )		17.4987	( 1 )		358.476	( 34 )		10.3394	( 4 )		0	KO:K02518	NA	translation initiation factor IF-1	CDS|gi|254468086|ref|ZP_05081492.1| translation initiation factor IF-1 [beta proteobacterium KB13]
NB46_01326		2562802393		protein translocase subunit secY/sec61 alpha		250.375	( 30 )		78.6657	( 10 )		1644.42	( 89 )		667.137	( 81 )		451.848	( 41 )		1105.78	( 77 )		92.9339	( 13 )		11.33	( 9 )		46.06	( 7 )		691.873	( 34 )		33.3892	( 4 )		0	KO:K03076	Protein export $ Bacterial secretion system	preprotein translocase subunit SecY	CDS|gi|254468256|ref|ZP_05081662.1| preprotein translocase, SecY subunit [beta proteobacterium KB13]
NB46_01327		2562802394		LSU ribosomal protein L15P		84.3297	( 5 )		32.2774	( 6 )		685.904	( 125 )		247.938	( 26 )		191.052	( 36 )		362.055	( 46 )		34.4512	( 9 )		3.99881	( 3 )		12.841	( 2 )		273.806	( 27 )		13.3797	( 1 )		0	KO:K02876	Ribosome	large subunit ribosomal protein L15	CDS|gi|254468827|ref|ZP_05082233.1| ribosomal protein L15 [beta proteobacterium KB13]
NB46_01328		2562802395		LSU ribosomal protein L30P		77.7599	( 12 )		33.9009	( 8 )		629.705	( 125 )		249.012	( 71 )		180.929	( 13 )		304.291	( 30 )		26.1228	( 5 )		2.68891	( 2 )		9.10169	( 2 )		199.677	( 9 )		9.69578	( 1 )		0	KO:K02907	Ribosome	large subunit ribosomal protein L30	CDS|gi|254468673|ref|ZP_05082079.1| ribosomal protein L30 [beta proteobacterium KB13]
NB46_01329		2562802396		ribosomal protein S5, bacterial/organelle type		295.373	( 28 )		132.968	( 45 )		2483.73	( 557 )		907.714	( 158 )		822.367	( 135 )		1161.81	( 184 )		107.762	( 15 )		11.5284	( 11 )		28.685	( 17 )		650.668	( 40 )		26.2662	( 6 )		0	KO:K02988	Ribosome	small subunit ribosomal protein S5	CDS|gi|254468785|ref|ZP_05082191.1| ribosomal protein S5 [beta proteobacterium KB13]
NB46_01330		2562802397		LSU ribosomal protein L18P		302.576	( 31 )		154.965	( 61 )		2691.47	( 845 )		1005.04	( 364 )		928.807	( 180 )		1349.93	( 256 )		124.242	( 14 )		13.5414	( 11 )		36.0147	( 27 )		670.877	( 60 )		27.4254	( 5 )		0	KO:K02881	Ribosome	large subunit ribosomal protein L18	CDS|gi|254468856|ref|ZP_05082262.1| ribosomal protein L18 [beta proteobacterium KB13]
NB46_01331		2562802398		LSU ribosomal protein L6P		218.952	( 18 )		88.4117	( 23 )		2010.42	( 497 )		797.551	( 194 )		647.752	( 102 )		1034.2	( 187 )		83.4102	( 7 )		10.1567	( 8 )		26.0065	( 13 )		526.54	( 49 )		21.524	( 4 )		0	KO:K02933	Ribosome	large subunit ribosomal protein L6	CDS|gi|254468361|ref|ZP_05081767.1| 50S ribosomal protein L6 [beta proteobacterium KB13]
NB46_01332		2562802399		SSU ribosomal protein S8P		215.367	( 35 )		44.4359	( 8 )		1460.05	( 309 )		503.288	( 42 )		525.068	( 92 )		743.278	( 121 )		66.6139	( 28 )		7.53312	( 6 )		16.4012	( 6 )		474.81	( 38 )		21.0203	( 5 )		0	KO:K02994	Ribosome	small subunit ribosomal protein S8	CDS|gi|118595321|ref|ZP_01552668.1| 30S ribosomal protein S8 [Methylophilales bacterium HTCC2181]
NB46_01333		2562802400		SSU ribosomal protein S14P		259.852	( 52 )		70.2055	( 17 )		1753.77	( 263 )		642.023	( 175 )		832.3	( 195 )		911.588	( 154 )		91.0598	( 14 )		8.34619	( 7 )		30.1988	( 20 )		524.456	( 44 )		20.2374	( 7 )		0	KO:K02954	Ribosome	small subunit ribosomal protein S14	CDS|gi|254468990|ref|ZP_05082396.1| ribosomal protein S14 [beta proteobacterium KB13]
NB46_01334		2562802401		LSU ribosomal protein L5P		299.27	( 20 )		72.5477	( 13 )		2115.7	( 287 )		793.5	( 40 )		894.454	( 63 )		1061.21	( 138 )		93.261	( 17 )		10.5573	( 8 )		44.0103	( 31 )		609.046	( 45 )		25.4489	( 8 )		0	KO:K02931	Ribosome	large subunit ribosomal protein L5	CDS|gi|254468641|ref|ZP_05082047.1| ribosomal protein L5 [beta proteobacterium KB13]
NB46_01335		2562802402		LSU ribosomal protein L24P		319.415	( 29 )		149.98	( 69 )		2432.5	( 763 )		1312.8	( 681 )		1528.03	( 482 )		1584.28	( 400 )		157.468	( 58 )		13.177	( 11 )		163.157	( 200 )		697.283	( 12 )		26.587	( 8 )		0	KO:K02895	Ribosome	large subunit ribosomal protein L24	CDS|gi|254468817|ref|ZP_05082223.1| ribosomal protein L24 [beta proteobacterium KB13]
NB46_01336		2562802403		LSU ribosomal protein L14P		524.182	( 99 )		151.674	( 54 )		3535.34	( 1048 )		1657.25	( 464 )		1756.62	( 171 )		1989.43	( 413 )		189.987	( 30 )		17.8434	( 16 )		192.97	( 208 )		921.34	( 30 )		34.3969	( 10 )		0	KO:K02874	Ribosome	large subunit ribosomal protein L14	CDS|gi|254468108|ref|ZP_05081514.1| ribosomal protein L14 [beta proteobacterium KB13]
NB46_01337		2562802404		SSU ribosomal protein S17P		61.1387	( 7 )		18.1935	( 2 )		544.705	( 82 )		221.62	( 20 )		145.242	( 42 )		252.165	( 49 )		25.3387	( 9 )		3.23053	( 3 )		16.2283	( 4 )		247.071	( 5 )		9.54039	( 2 )		0	KO:K02961	Ribosome	small subunit ribosomal protein S17	CDS|gi|254467963|ref|ZP_05081369.1| ribosomal protein S17 [beta proteobacterium KB13]
NB46_01338		2562802405		LSU ribosomal protein L29P		74.8626	( 14 )		35.0803	( 15 )		796.92	( 70 )		315.194	( 36 )		220.452	( 9 )		281.336	( 66 )		38.0865	( 5 )		3.43688	( 3 )		14.5317	( 1 )		268.48	( 26 )		12.7763	( 3 )		0	KO:K02904	Ribosome	large subunit ribosomal protein L29	CDS|gi|254468350|ref|ZP_05081756.1| ribosomal protein L29 [beta proteobacterium KB13]
NB46_01339		2562802406		LSU ribosomal protein L16P		231.282	( 30 )		111.03	( 20 )		2272.24	( 303 )		824.795	( 123 )		583.835	( 53 )		942.628	( 152 )		98.1985	( 16 )		10.7719	( 8 )		44.4124	( 6 )		757.125	( 52 )		37.5201	( 10 )		0	KO:K02878	Ribosome	large subunit ribosomal protein L16	CDS|gi|254468242|ref|ZP_05081648.1| ribosomal protein L16 [beta proteobacterium KB13]
NB46_01340		2562802407		SSU ribosomal protein S3P		720.472	( 106 )		206.777	( 8 )		5671.21	( 830 )		2136.83	( 366 )		1700.82	( 400 )		2575.93	( 430 )		211.495	( 53 )		22.3086	( 19 )		82.0551	( 6 )		1493.75	( 100 )		64.891	( 4 )		0	KO:K02982	Ribosome	small subunit ribosomal protein S3	CDS|gi|254468886|ref|ZP_05082292.1| ribosomal protein S3 [beta proteobacterium KB13]
NB46_01341		2562802408		LSU ribosomal protein L22P		223.004	( 9 )		55.0766	( 6 )		2810.63	( 531 )		993.142	( 87 )		700.09	( 91 )		968.642	( 148 )		102	( 38 )		8.75008	( 8 )		18.4803	( 4 )		551.866	( 51 )		20.0792	( 3 )		0	KO:K02890	Ribosome	large subunit ribosomal protein L22	CDS|gi|254468562|ref|ZP_05081968.1| ribosomal protein L22 [beta proteobacterium KB13]
NB46_01342		2562802409		SSU ribosomal protein S19P		211.729	( 17 )		57.8123	( 5 )		2500.87	( 175 )		879.671	( 75 )		600.058	( 94 )		883.851	( 124 )		102.659	( 36 )		8.09531	( 7 )		17.267	( 2 )		507.762	( 40 )		23.9357	( 5 )		0	KO:K02965	Ribosome	small subunit ribosomal protein S19	CDS|gi|254467813|ref|ZP_05081219.1| ribosomal protein S19 [beta proteobacterium KB13]
NB46_01343		2562802410		LSU ribosomal protein L2P		574.018	( 10 )		141.863	( 14 )		6223.77	( 1333 )		2086.15	( 366 )		1332.64	( 358 )		2501.03	( 322 )		249.783	( 138 )		25.2719	( 20 )		46.1681	( 2 )		1580.54	( 117 )		81.372	( 5 )		0	KO:K02886	Ribosome	large subunit ribosomal protein L2	CDS|gi|254468520|ref|ZP_05081926.1| ribosomal protein L2 [beta proteobacterium KB13]
NB46_01344		2562802411		LSU ribosomal protein L23P		189.772	( 10 )		41.6408	( 4 )		2015.93	( 467 )		755.59	( 10 )		598.481	( 27 )		735.465	( 60 )		81.6864	( 28 )		7.03984	( 6 )		13.4955	( 7 )		409.82	( 44 )		16.6146	( 1 )		0	KO:K02892	Ribosome	large subunit ribosomal protein L23	CDS|gi|254469032|ref|ZP_05082438.1| ribosomal protein L23 [beta proteobacterium KB13]
NB46_01345		2562802412		50S ribosomal protein L4, bacterial/organelle		410.461	( 25 )		101.726	( 16 )		4318.75	( 1143 )		1531.14	( 412 )		926.42	( 216 )		1977.54	( 276 )		270.635	( 133 )		20.4678	( 14 )		47.7323	( 34 )		1208.26	( 75 )		62.1758	( 14 )		0	KO:K02926	Ribosome	large subunit ribosomal protein L4	CDS|gi|254468893|ref|ZP_05082299.1| ribosomal protein L4/L1 family [beta proteobacterium KB13]
NB46_01346		2562802413		LSU ribosomal protein L3P		892.994	( 84 )		156.299	( 3 )		4767.08	( 1199 )		1656.34	( 336 )		1345.13	( 256 )		2213.22	( 348 )		336.982	( 147 )		26.6338	( 16 )		158.34	( 100 )		1288.36	( 136 )		65.5217	( 24 )		0	KO:K02906	Ribosome	large subunit ribosomal protein L3	CDS|gi|254468609|ref|ZP_05082015.1| ribosomal protein L3 [beta proteobacterium KB13]
NB46_01347		2562802414		SSU ribosomal protein S10P		473.602	( 48 )		42.8426	( 6 )		4305.88	( 1118 )		1459.23	( 480 )		841.251	( 77 )		1646.62	( 337 )		100.727	( 17 )		12.7576	( 13 )		14.4388	( 1 )		726.868	( 38 )		16.754	( 7 )		0	KO:K02946	Ribosome	small subunit ribosomal protein S10	CDS|gi|254468873|ref|ZP_05082279.1| ribosomal protein S10 [beta proteobacterium KB13]
NB46_00538		2562801606		Superfamily II DNA and RNA helicases		87.0342	( 20 )		9.72753	( 3 )		436.5	( 51 )		113.083	( 16 )		83.1567	( 21 )		145.219	( 19 )		8.09789	( 1 )		1.38683	( 1 )		26.9394	( 6 )		109.928	( 8 )		4.73528	( 1 )						CDS|gi|254468401|ref|ZP_05081807.1| dead/deah box helicase domain protein [beta proteobacterium KB13]
NB46_00539		2562801607		Predicted membrane protein		61.9107	( 9 )		3.88947	( 2 )		101.505	( 21 )		41.0622	( 9 )		11.451	( 3 )		97.3123	( 11 )		7.36226	( 1 )		1.11187	( 1 )		14.121	( 2 )		101.489	( 14 )		7.74587	( 2 )						CDS|gi|254468290|ref|ZP_05081696.1| membrane protein, DedA family [beta proteobacterium KB13]
NB46_00540		2562801608		hypothetical protein		32.4752	( 19 )		0.41987	( 1 )		4.15873	( 4 )		1.6867	( 2 )		1.1451	( 0 )		0.659203	( 1 )		0.0364771	( 0 )		0.0282843	( 0 )		0.308015	( 0 )		1.29094	( 1 )		0.068827	( 0 )						CDS|gi|254467952|ref|ZP_05081358.1| hypothetical protein KB13_177 [beta proteobacterium KB13]
NB46_00541		2562801609		hypothetical protein		22.8776	( 2 )		16.8928	( 1 )		1846.38	( 1661 )		559.652	( 160 )		420.027	( 149 )		829.787	( 381 )		84.2244	( 50 )		5.90819	( 6 )		62.0531	( 58 )		1281.76	( 135 )		29.6686	( 19 )						CDS|NA
NB46_00542		2562801610		Deoxyribodipyrimidine photolyase		42.0055	( 12 )		33.494	( 6 )		167.281	( 44 )		63.749	( 14 )		37.3356	( 12 )		196.175	( 18 )		19.6905	( 1 )		2.47475	( 2 )		19.3387	( 5 )		183.521	( 16 )		10.6827	( 6 )		EC:4.1.99.3	KO:K01669	NA	deoxyribodipyrimidine photo-lyase [EC:4.1.99.3]	CDS|gi|254468896|ref|ZP_05082302.1| deoxyribodipyrimidine photo-lyase [beta proteobacterium KB13]
NB46_00543		2562801611		hypothetical protein		28.4931	( 13 )		20.1617	( 1 )		76.6879	( 26 )		56.9476	( 19 )		23.1102	( 6 )		153.458	( 27 )		12.9896	( 1 )		1.84799	( 1 )		21.1261	( 5 )		146.099	( 25 )		8.98112	( 4 )						CDS|gi|254468233|ref|ZP_05081639.1| hypothetical protein KB13_458 [beta proteobacterium KB13]
NB46_00544		2562801612		Uncharacterized protein conserved in bacteria		18.2873	( 5 )		15.2113	( 3 )		77.1032	( 35 )		53.604	( 6 )		27.7648	( 1 )		134.658	( 15 )		15.0222	( 2 )		2.18336	( 1 )		22.3164	( 6 )		137.644	( 22 )		12.7782	( 4 )						CDS|gi|254468019|ref|ZP_05081425.1| conserved hypothetical protein [beta proteobacterium KB13]
NB46_00545		2562801613		Pyridoxamine-phosphate oxidase		41.6113	( 4 )		5.00811	( 1 )		172.623	( 31 )		67.5528	( 11 )		34.2029	( 8 )		129.49	( 15 )		7.73258	( 1 )		1.88829	( 2 )		16.9484	( 1 )		117.53	( 12 )		4.4674	( 1 )						CDS|gi|254468874|ref|ZP_05082280.1| hypothetical protein KB13_1099 [beta proteobacterium KB13]
NB46_00546		2562801614		ABC-type multidrug transport system, ATPase and permease components		26.0241	( 2 )		7.30227	( 3 )		295.276	( 25 )		121.425	( 37 )		56.782	( 17 )		232.782	( 5 )		17.1366	( 2 )		2.36164	( 2 )		27.6144	( 1 )		171.251	( 18 )		10.3392	( 2 )		0	KO:K06147	NA	ATP-binding cassette, subfamily B, bacterial	CDS|gi|254468331|ref|ZP_05081737.1| ABC transporter permease and ATP-binding protein [beta proteobacterium KB13]
NB46_00548		2562801616		Uncharacterized low-complexity proteins		188.973	( 26 )		26.3247	( 2 )		581.386	( 125 )		247.664	( 28 )		107.377	( 15 )		345.311	( 18 )		31.4052	( 10 )		9.12262	( 2 )		101.829	( 41 )		369.567	( 39 )		42.1225	( 5 )						CDS|gi|254468531|ref|ZP_05081937.1| periplasmic binding protein/LacI transcriptional regulator [beta proteobacterium KB13]
#N/A		#N/A		#N/A		55.0601	( 9 )		3.57822	( 1 )		233.317	( 19 )		91.6721	( 31 )		39.4377	( 10 )		115.358	( 15 )		14.4902	( 3 )		2.72885	( 2 )		26.7678	( 2 )		110.977	( 5 )		9.62115	( 4 )						CDS|NA
NB46_00549		2562801617		Uncharacterized conserved protein		59.5075	( 9 )		6.07399	( 2 )		303.311	( 89 )		132.11	( 43 )		52.1787	( 22 )		242.417	( 11 )		14.7258	( 1 )		3.18645	( 1 )		50.3743	( 2 )		212.77	( 24 )		11.2546	( 3 )						CDS|gi|254468121|ref|ZP_05081527.1| hypothetical protein KB13_346 [beta proteobacterium KB13]
NB46_00550		2562801618		hypothetical protein		30.1544	( 6 )		4.21729	( 3 )		139.011	( 52 )		38.5828	( 12 )		15.9462	( 8 )		98.1385	( 4 )		8.853	( 1 )		1.81985	( 0 )		30.4241	( 9 )		96.9219	( 4 )		9.83057	( 3 )						CDS|gi|254468227|ref|ZP_05081633.1| hypothetical protein KB13_452 [beta proteobacterium KB13]
NB46_00551		2562801619		PAP2 (acid phosphatase) superfamily protein		16.051	( 4 )		0.924879	( 1 )		18.484	( 5 )		12.5423	( 6 )		6.74443	( 3 )		22.1974	( 1 )		0.937129	( 1 )		0.258856	( 0 )		5.54316	( 2 )		14.3349	( 1 )		0.699711	( 0 )						CDS|gi|393776819|ref|ZP_10365113.1| PAP2 (acid phosphatase) superfamily protein-like protein [Ralstonia sp. PBA]
NB46_00552		2562801620		phosphatidylethanolamine:Kdo2-lipid A phosphoethanolamine transferase		66.1829	( 8 )		8.34365	( 2 )		140.765	( 11 )		51.2876	( 12 )		33.3592	( 16 )		138.958	( 10 )		7.38129	( 1 )		0.824937	( 0 )		22.6187	( 4 )		113.369	( 13 )		7.54721	( 1 )		0	KO:K03760	NA	phosphoethanolamine transferase	CDS|gi|386287873|ref|ZP_10065042.1| sulfatase [gamma proteobacterium BDW918]
#N/A		#N/A		#N/A		43.2281	( 12 )		2.64356	( 1 )		174.351	( 89 )		54.3972	( 29 )		23.2683	( 24 )		104.559	( 12 )		9.49656	( 7 )		1.46365	( 1 )		11.2101	( 3 )		91.7212	( 6 )		2.61898	( 1 )						CDS|NA
NB46_00554		2562801622		Predicted transporter component		64.084	( 13 )		4.5658	( 3 )		152.156	( 68 )		53.291	( 18 )		26.2501	( 17 )		120.692	( 7 )		7.72875	( 4 )		1.23335	( 1 )		14.4595	( 3 )		106.809	( 7 )		2.88209	( 2 )		0	KO:K07112	NA	0	CDS|gi|300311629|ref|YP_003775721.1| hypothetical protein Hsero_2314 [Herbaspirillum seropedicae SmR1]
NB46_00555		2562801623		Long-chain fatty acid transport protein		203.202	( 12 )		27.097	( 4 )		687.667	( 164 )		208.078	( 22 )		96.5773	( 18 )		313.461	( 9 )		14.6303	( 4 )		2.28058	( 2 )		27.7684	( 11 )		197.104	( 24 )		6.17015	( 1 )		0	KO:K06076	NA	long-chain fatty acid transport protein	CDS|gi|313201841|ref|YP_004040499.1| aromatic hydrocarbon degradation membrane protein [Methylovorus sp. MP688]
NB46_00556		2562801624		SOUL heme-binding protein		68.4684	( 9 )		82.5866	( 6 )		318.523	( 47 )		136.582	( 37 )		53.996	( 11 )		179.622	( 3 )		11.7585	( 2 )		2.50702	( 1 )		52.5242	( 12 )		153.802	( 16 )		12.6457	( 2 )						CDS|gi|254468392|ref|ZP_05081798.1| soul heme-binding protein [beta proteobacterium KB13]
NB46_00557		2562801625		hypothetical protein		9.25765	( 3 )		12.0549	( 3 )		15.6933	( 9 )		7.96431	( 2 )		12.0101	( 7 )		18.4447	( 3 )		3.71612	( 2 )		0.347819	( 1 )		6.06265	( 1 )		6.6827	( 2 )		1.16269	( 0 )						CDS|NA
#N/A		#N/A		#N/A		18.6133	( 2 )		2.66015	( 1 )		139.836	( 12 )		50.9465	( 20 )		29.0122	( 7 )		90.4341	( 4 )		14.5799	( 3 )		1.51235	( 1 )		27.3362	( 2 )		56.4057	( 8 )		8.22695	( 2 )						CDS|gi|254468513|ref|ZP_05081919.1| hypothetical protein KB13_738 [beta proteobacterium KB13]
#N/A		#N/A		#N/A		28.3506	( 5 )		6.26772	( 3 )		141.741	( 22 )		74.9973	( 30 )		37.6476	( 10 )		210.261	( 12 )		37.9349	( 24 )		3.86156	( 2 )		44.8729	( 6 )		212.188	( 24 )		14.7456	( 9 )						CDS|gi|254468823|ref|ZP_05082229.1| hypothetical protein KB13_1048 [beta proteobacterium KB13]
NB46_00560		2562801628		hypothetical protein		14.9803	( 2 )		2.45267	( 1 )		139.9	( 70 )		67.1642	( 31 )		16.0817	( 8 )		67.7963	( 10 )		5.49032	( 4 )		1.01479	( 0 )		23.7497	( 2 )		67.2758	( 7 )		3.32695	( 1 )						CDS|gi|254468224|ref|ZP_05081630.1| hypothetical protein KB13_449 [beta proteobacterium KB13]
NB46_00561		2562801629		hypothetical protein		55.8669	( 7 )		5.28411	( 2 )		271.176	( 144 )		90.5199	( 20 )		38.3675	( 11 )		85.6281	( 5 )		8.71413	( 1 )		1.40698	( 1 )		32.4838	( 9 )		95.5308	( 9 )		4.68043	( 1 )						CDS|gi|254468055|ref|ZP_05081461.1| hypothetical protein KB13_280 [beta proteobacterium KB13]
#N/A		#N/A		#N/A		27.6963	( 6 )		6.02698	( 2 )		149.35	( 36 )		58.0616	( 19 )		22.4076	( 1 )		76.0195	( 11 )		5.37319	( 1 )		1.14846	( 1 )		18.841	( 2 )		76.8995	( 6 )		3.38345	( 1 )						CDS|NA
NB46_00563		2562801631		hypothetical protein		49.2454	( 4 )		6.92445	( 2 )		242.368	( 51 )		97.4802	( 19 )		38.7727	( 2 )		140.169	( 18 )		7.13962	( 2 )		1.35066	( 1 )		45.6781	( 3 )		106.926	( 14 )		2.97774	( 1 )						CDS|gi|254468568|ref|ZP_05081974.1| hypothetical protein KB13_793 [beta proteobacterium KB13]
#N/A		#N/A		#N/A		17.1694	( 2 )		2.87452	( 1 )		141.43	( 20 )		47.6708	( 10 )		16.3448	( 5 )		72.2332	( 10 )		4.01032	( 2 )		0.643093	( 1 )		18.6631	( 2 )		46.4932	( 7 )		1.96821	( 1 )						CDS|gi|254468699|ref|ZP_05082105.1| hypothetical protein KB13_924 [beta proteobacterium KB13]
NB46_00564		2562801632		Leucyl aminopeptidase		108.515	( 7 )		23.7781	( 1 )		1163.33	( 18 )		451.489	( 101 )		135.666	( 14 )		666.816	( 63 )		53.5897	( 11 )		8.92405	( 4 )		172.437	( 29 )		611.129	( 72 )		57.0235	( 12 )		EC:3.4.11.1	KO:K01255	Glutathione metabolism $ Metabolic pathways	leucyl aminopeptidase [EC:3.4.11.1]	CDS|gi|254467878|ref|ZP_05081284.1| aminopeptidase A [beta proteobacterium KB13]
NB46_00565		2562801633		pyruvate dehydrogenase E1 component, homodimeric type		3078.97	( 110 )		159.956	( 24 )		8851.01	( 978 )		2791.81	( 231 )		1299.3	( 201 )		3009.56	( 217 )		206.096	( 21 )		39.0591	( 23 )		261.731	( 128 )		2152.86	( 239 )		75.1142	( 39 )		EC:1.2.4.1	KO:K00163	Glycolysis / Gluconeogenesis $ Citrate cycle (TCA cycle) $ Valine, leucine and isoleucine biosynthesis $ Pyruvate metabolism $ Butanoate metabolism $ Metabolic pathways $ Biosynthesis of secondary metabolites $ Microbial metabolism in diverse environments	pyruvate dehydrogenase E1 component [EC:1.2.4.1]	CDS|gi|254468249|ref|ZP_05081655.1| pyruvate dehydrogenase (acetyl-transferring), homodimeric type [beta proteobacterium KB13]
NB46_00566		2562801634		pyruvate dehydrogenase complex dihydrolipoamide acetyltransferase, long form		421.266	( 136 )		18.9119	( 1 )		1962.14	( 351 )		590.863	( 81 )		242.038	( 27 )		831.414	( 58 )		42.8973	( 4 )		8.40243	( 6 )		28.6734	( 3 )		582.989	( 43 )		11.6867	( 4 )		EC:2.3.1.12	KO:K00627	Glycolysis / Gluconeogenesis $ Citrate cycle (TCA cycle) $ Pyruvate metabolism $ Metabolic pathways $ Biosynthesis of secondary metabolites $ Microbial metabolism in diverse environments	pyruvate dehydrogenase E2 component (dihydrolipoamide acetyltransferase) [EC:2.3.1.12]	CDS|gi|254468071|ref|ZP_05081477.1| dihydrolipoyllysine-residue acetyltransferase component of pyruvatedehydrogenase complex [beta proteobacterium KB13]
NB46_00567		2562801635		dihydrolipoamide dehydrogenase (EC 1.8.1.4)		128.505	( 34 )		14.3706	( 1 )		1578.67	( 244 )		418.887	( 18 )		140.568	( 41 )		630.494	( 6 )		30.5935	( 3 )		5.58424	( 6 )		19.3203	( 3 )		423.847	( 28 )		10.8144	( 2 )		EC:1.8.1.4	KO:K00382	Glycolysis / Gluconeogenesis $ Citrate cycle (TCA cycle) $ Glycine, serine and threonine metabolism $ Valine, leucine and isoleucine degradation $ Pyruvate metabolism $ Metabolic pathways $ Biosynthesis of secondary metabolites $ Microbial metabolism in diverse environments	dihydrolipoamide dehydrogenase [EC:1.8.1.4]	CDS|gi|254467944|ref|ZP_05081350.1| dihydrolipoyl dehydrogenase [beta proteobacterium KB13]
NB46_00568		2562801636		pantothenate kinase, type III		69.8088	( 11 )		7.21023	( 3 )		289.149	( 46 )		110.382	( 53 )		64.1757	( 13 )		145.669	( 11 )		11.6964	( 2 )		2.07448	( 2 )		43.3669	( 4 )		122.37	( 10 )		6.66834	( 1 )						CDS|gi|386286936|ref|ZP_10064117.1| pantothenate kinase [gamma proteobacterium BDW918]
NB46_00569		2562801637		Exopolyphosphatase		88.4426	( 1 )		10.5262	( 1 )		282.308	( 52 )		116.674	( 24 )		60.4501	( 12 )		165.224	( 10 )		16.8153	( 3 )		3.28333	( 1 )		43.2901	( 7 )		164.73	( 19 )		11.4527	( 2 )		EC:3.6.1.11	KO:K01524	Purine metabolism	exopolyphosphatase / guanosine-5'-triphosphate,3'-diphosphate pyrophosphatase [EC:3.6.1.11 3.6.1.40]	CDS|gi|254468225|ref|ZP_05081631.1| Ppx/GppA phosphatase [beta proteobacterium KB13]
NB46_00570		2562801638		Membrane-associated phospholipid phosphatase		12.7601	( 2 )		3.7798	( 2 )		38.5454	( 21 )		16.7694	( 4 )		27.6796	( 12 )		30.184	( 7 )		3.01265	( 1 )		0.695469	( 1 )		5.21175	( 2 )		17.7767	( 3 )		1.4971	( 1 )						CDS|gi|254468494|ref|ZP_05081900.1| membrane-associated phospholipid phosphatase [beta proteobacterium KB13]
NB46_00571		2562801639		Glycosyltransferase		20.7497	( 5 )		5.99565	( 1 )		60.3184	( 9 )		28.0243	( 3 )		27.5271	( 8 )		42.5035	( 5 )		4.26046	( 2 )		0.832843	( 0 )		8.90542	( 3 )		32.3991	( 8 )		3.98059	( 0 )		EC:2.4.1.157	KO:K03429	NA	1,2-diacylglycerol 3-glucosyltransferase [EC:2.4.1.157]	CDS|gi|254468619|ref|ZP_05082025.1| glycosyl transferase, group 1 [beta proteobacterium KB13]
NB46_00572		2562801640		Uncharacterized conserved protein		30.0676	( 7 )		4.10478	( 1 )		142.575	( 27 )		55.88	( 9 )		43.6232	( 11 )		54.9842	( 6 )		4.45252	( 2 )		0.602459	( 0 )		13.1693	( 2 )		36.3015	( 5 )		3.81669	( 0 )						CDS|gi|254469010|ref|ZP_05082416.1| PvdS [beta proteobacterium KB13]
NB46_00574		2562801642		transcriptional regulator, MerR family		44.9084	( 18 )		6.25988	( 4 )		530.219	( 59 )		214.424	( 58 )		85.9833	( 29 )		324.088	( 31 )		22.5979	( 2 )		3.86558	( 2 )		69.7308	( 8 )		252.059	( 28 )		20.9157	( 6 )						CDS|gi|254468391|ref|ZP_05081797.1| transcriptional regulator, MerR family [beta proteobacterium KB13]
NB46_00575		2562801643		integration host factor, alpha subunit		61.5719	( 14 )		10.2042	( 3 )		581.989	( 39 )		244.214	( 66 )		120.157	( 16 )		346.771	( 22 )		26.6076	( 5 )		4.33054	( 2 )		97.6081	( 1 )		284.024	( 32 )		23.3334	( 8 )		0	KO:K04764	NA	integration host factor subunit alpha	CDS|gi|254467817|ref|ZP_05081223.1| integration host factor, alpha subunit [beta proteobacterium KB13]
NB46_00576		2562801644		phenylalanyl-tRNA synthetase beta subunit (EC 6.1.1.20)		296.592	( 58 )		30.5333	( 3 )		859.317	( 33 )		355.184	( 88 )		241.609	( 29 )		508.882	( 26 )		54.6066	( 7 )		7.81144	( 5 )		73.7346	( 5 )		392.237	( 31 )		24.5085	( 5 )		EC:6.1.1.20	KO:K01890	Aminoacyl-tRNA biosynthesis	phenylalanyl-tRNA synthetase beta chain [EC:6.1.1.20]	CDS|gi|254468780|ref|ZP_05082186.1| phenylalanyl-tRNA synthetase, beta subunit [beta proteobacterium KB13]
NB46_00577		2562801645		phenylalanyl-tRNA synthetase, alpha subunit (EC 6.1.1.20)		276.013	( 18 )		53.351	( 11 )		578.431	( 78 )		198.989	( 32 )		245.462	( 24 )		333.263	( 57 )		35.198	( 4 )		4.4639	( 4 )		24.7262	( 17 )		210.423	( 25 )		9.9918	( 3 )		EC:6.1.1.20	KO:K01889	Aminoacyl-tRNA biosynthesis	phenylalanyl-tRNA synthetase alpha chain [EC:6.1.1.20]	CDS|gi|254468906|ref|ZP_05082312.1| phenylalanyl-tRNA synthetase, alpha subunit [beta proteobacterium KB13]
NB46_00578		2562801646		LSU ribosomal protein L20P		666.817	( 107 )		69.1927	( 11 )		3018.16	( 637 )		955.007	( 77 )		596.012	( 153 )		1098.01	( 207 )		120.893	( 16 )		14.7591	( 8 )		89.4706	( 77 )		808.174	( 51 )		38.301	( 13 )		0	KO:K02887	Ribosome	large subunit ribosomal protein L20	CDS|gi|254468984|ref|ZP_05082390.1| ribosomal protein L20 [beta proteobacterium KB13]
NB46_00579		2562801647		LSU ribosomal protein L35P		908.398	( 98 )		88.8926	( 6 )		4117.46	( 979 )		1371.2	( 241 )		805.715	( 121 )		1730.48	( 268 )		176.615	( 25 )		20.7306	( 11 )		133.311	( 110 )		1096.23	( 62 )		40.6582	( 17 )		0	KO:K02916	Ribosome	large subunit ribosomal protein L35	CDS|gi|254467859|ref|ZP_05081265.1| ribosomal protein L35 [beta proteobacterium KB13]
NB46_00581		2562801649		bacterial translation initiation factor 3 (bIF-3)		1150.47	( 306 )		69.3399	( 12 )		4234.25	( 696 )		1449.73	( 184 )		899.118	( 103 )		1996.22	( 307 )		193.155	( 45 )		25.3437	( 16 )		187.394	( 86 )		1217.96	( 82 )		52.65	( 25 )		0	KO:K02520	NA	translation initiation factor IF-3	CDS|gi|254468803|ref|ZP_05082209.1| translation initiation factor IF-3 [beta proteobacterium KB13]
NB46_00582		2562801650		threonyl-tRNA synthetase (EC 6.1.1.3)		756.514	( 43 )		50.2622	( 8 )		1766.41	( 210 )		552.554	( 85 )		544.902	( 77 )		978.199	( 101 )		115.826	( 11 )		14.1232	( 8 )		145.803	( 72 )		848.136	( 67 )		40.4861	( 16 )		EC:6.1.1.3	KO:K01868	Aminoacyl-tRNA biosynthesis	threonyl-tRNA synthetase [EC:6.1.1.3]	CDS|gi|254468875|ref|ZP_05082281.1| threonyl-tRNA synthetase [beta proteobacterium KB13]
NB46_00584		2562801652		hypothetical protein		12.0815	( 2 )		2.9616	( 1 )		142.85	( 55 )		65.3522	( 30 )		17.6058	( 13 )		115.901	( 21 )		12.3231	( 5 )		1.1081	( 1 )		10.3937	( 2 )		117.053	( 11 )		3.08113	( 1 )						CDS|gi|254468901|ref|ZP_05082307.1| NAD-dependent epimerase/dehydratase, putative [beta proteobacterium KB13]
NB46_00585		2562801653		Protein of unknown function (DUF2818)		8.60147	( 1 )		1.60901	( 1 )		87.0043	( 21 )		39.964	( 26 )		11.4747	( 5 )		73.4313	( 8 )		6.44619	( 1 )		0.598498	( 1 )		4.95256	( 1 )		76.4459	( 9 )		2.10039	( 2 )						CDS|gi|118595091|ref|ZP_01552438.1| hypothetical protein MB2181_05445 [Methylophilales bacterium HTCC2181]
NB46_00586		2562801654		proton-translocating NADH-quinone oxidoreductase, chain N		18.9077	( 5 )		3.59286	( 2 )		253.445	( 96 )		87.9287	( 30 )		22.4559	( 6 )		214.324	( 22 )		11.136	( 1 )		2.17558	( 3 )		16.7789	( 1 )		217.192	( 20 )		6.7268	( 3 )		EC:1.6.5.3	KO:K00343	Oxidative phosphorylation $ Metabolic pathways	NADH-quinone oxidoreductase subunit N [EC:1.6.5.3]	CDS|gi|254468183|ref|ZP_05081589.1| NADH-ubiquinone oxidoreductase, chain n [beta proteobacterium KB13]
NB46_00587		2562801655		NADH dehydrogenase subunit M (EC 1.6.5.3)		35.1746	( 3 )		6.04266	( 1 )		309.281	( 44 )		114.211	( 34 )		37.7139	( 14 )		269.635	( 31 )		19.0781	( 2 )		2.4545	( 2 )		25.31	( 1 )		283.676	( 29 )		9.98315	( 3 )		EC:1.6.5.3	KO:K00342	Oxidative phosphorylation $ Metabolic pathways	NADH-quinone oxidoreductase subunit M [EC:1.6.5.3]	CDS|gi|254469064|ref|ZP_05082470.1| NADH dehydrogenase i, chain m [beta proteobacterium KB13]
NB46_00588		2562801656		NADH dehydrogenase subunit L (EC 1.6.5.3)		42.8733	( 15 )		8.9925	( 1 )		589.826	( 137 )		244.779	( 84 )		78.561	( 26 )		495.372	( 42 )		33.2951	( 9 )		4.05557	( 3 )		32.4934	( 4 )		480.147	( 46 )		15.3552	( 4 )		EC:1.6.5.3	KO:K00341	Oxidative phosphorylation $ Metabolic pathways	NADH-quinone oxidoreductase subunit L [EC:1.6.5.3]	CDS|gi|254467905|ref|ZP_05081311.1| NADH dehydrogenase i , chain l [beta proteobacterium KB13]
NB46_00589		2562801657		NADH dehydrogenase subunit K (EC 1.6.5.3)		8.37265	( 3 )		1.23612	( 1 )		81.704	( 4 )		32.7919	( 9 )		9.87273	( 4 )		62.8919	( 4 )		5.1908	( 0 )		0.614558	( 0 )		4.3054	( 1 )		71.5566	( 12 )		2.8254	( 1 )		EC:1.6.5.3	KO:K00340	Oxidative phosphorylation $ Metabolic pathways	NADH-quinone oxidoreductase subunit K [EC:1.6.5.3]	CDS|gi|333376382|ref|ZP_08468165.1| NADH-quinone oxidoreductase subunit K [Kingella kingae ATCC 23330] gi|381402251|ref|ZP_09927125.1| NADH:ubiquinone oxidoreductase subunit K [Kingella kingae PYKK081]
NB46_00590		2562801658		NADH dehydrogenase subunit J (EC 1.6.5.3)		20.1906	( 2 )		5.70595	( 0 )		211.65	( 11 )		93.9095	( 14 )		31.1259	( 7 )		185.444	( 11 )		10.6151	( 1 )		1.44348	( 1 )		15.5009	( 2 )		182.832	( 17 )		5.96881	( 3 )		EC:1.6.5.3	KO:K00339	Oxidative phosphorylation $ Metabolic pathways	NADH-quinone oxidoreductase subunit J [EC:1.6.5.3]	CDS|gi|254467844|ref|ZP_05081250.1| NADH-ubiquinone oxidoreductase chain 6 [beta proteobacterium KB13]
NB46_00591		2562801659		NADH dehydrogenase subunit I (EC 1.6.5.3)		37.7238	( 10 )		11.5274	( 2 )		434.169	( 79 )		170.969	( 22 )		53.7879	( 3 )		258.79	( 15 )		27.7767	( 9 )		2.51524	( 2 )		21.3499	( 5 )		272.421	( 22 )		10.4135	( 5 )		EC:1.6.5.3	KO:K00338	Oxidative phosphorylation $ Metabolic pathways	NADH-quinone oxidoreductase subunit I [EC:1.6.5.3]	CDS|gi|254468778|ref|ZP_05082184.1| NADH-quinone oxidoreductase chain i [beta proteobacterium KB13]
NB46_00592		2562801660		NADH:ubiquinone oxidoreductase subunit 1 (chain H)		92.6827	( 11 )		16.1745	( 3 )		438.763	( 73 )		168.761	( 14 )		58.656	( 13 )		338.842	( 45 )		26.3863	( 2 )		3.32355	( 2 )		36.1282	( 10 )		373.844	( 34 )		14.0641	( 6 )		EC:1.6.5.3	KO:K00337	Oxidative phosphorylation $ Metabolic pathways	NADH-quinone oxidoreductase subunit H [EC:1.6.5.3]	CDS|gi|297538949|ref|YP_003674718.1| NADH dehydrogenase (quinone) [Methylotenera versatilis 301]
NB46_00593		2562801661		NADH-quinone oxidoreductase, chain G		252.748	( 24 )		29.6915	( 3 )		1747.01	( 169 )		601.973	( 166 )		235.348	( 30 )		968.203	( 45 )		73.1949	( 24 )		8.96054	( 7 )		61.1185	( 9 )		851.916	( 31 )		24.3417	( 10 )		EC:1.6.5.3	KO:K00336	Oxidative phosphorylation $ Metabolic pathways	NADH-quinone oxidoreductase subunit G [EC:1.6.5.3]	CDS|gi|254469065|ref|ZP_05082471.1| NADH dehydrogenase (quinone), G subunit [beta proteobacterium KB13]
NB46_00594		2562801662		NADH dehydrogenase subunit F (EC 1.6.5.3)		184.126	( 14 )		42.2105	( 6 )		822.334	( 196 )		271.75	( 49 )		126.083	( 8 )		495.384	( 25 )		44.5598	( 10 )		4.9901	( 4 )		23.3733	( 1 )		538.341	( 49 )		16.4954	( 7 )		EC:1.6.5.3	KO:K00335	Oxidative phosphorylation $ Metabolic pathways	NADH-quinone oxidoreductase subunit F [EC:1.6.5.3]	CDS|gi|254468829|ref|ZP_05082235.1| NADH oxidoreductase (quinone), F subunit [beta proteobacterium KB13]
NB46_00595		2562801663		NADH-quinone oxidoreductase, E subunit		141.797	( 41 )		19.7819	( 5 )		427.27	( 53 )		180.862	( 56 )		80.912	( 3 )		230.175	( 12 )		15.2819	( 4 )		2.17964	( 2 )		15.9944	( 5 )		202.237	( 8 )		6.06548	( 2 )		EC:1.6.5.3	KO:K00334	Oxidative phosphorylation $ Metabolic pathways	NADH-quinone oxidoreductase subunit E [EC:1.6.5.3]	CDS|gi|254468730|ref|ZP_05082136.1| NADH dehydrogenase i, chain e [beta proteobacterium KB13]
NB46_00596		2562801664		NADH dehydrogenase subunit D (EC 1.6.5.3)		855.284	( 57 )		77.045	( 8 )		1890.57	( 95 )		695.185	( 109 )		322.592	( 72 )		1153.58	( 100 )		83.2552	( 17 )		11.0146	( 8 )		65.0031	( 13 )		1049.33	( 60 )		26.9942	( 8 )		EC:1.6.5.3	KO:K00333	Oxidative phosphorylation $ Metabolic pathways	NADH-quinone oxidoreductase subunit D [EC:1.6.5.3]	CDS|gi|254468716|ref|ZP_05082122.1| NADH dehydrogenase (quinone), D subunit [beta proteobacterium KB13]
NB46_00597		2562801665		NADH dehydrogenase subunit C (EC 1.6.5.3)		677.34	( 83 )		71.4673	( 4 )		967.379	( 97 )		351.989	( 50 )		182.855	( 29 )		745.561	( 105 )		56.653	( 6 )		7.91377	( 6 )		49.515	( 18 )		651.193	( 56 )		21.9125	( 8 )		EC:1.6.5.3	KO:K00332	Oxidative phosphorylation $ Metabolic pathways	NADH-quinone oxidoreductase subunit C [EC:1.6.5.3]	CDS|gi|254468244|ref|ZP_05081650.1| NADH dehydrogenase i chain c [beta proteobacterium KB13]
NB46_00598		2562801666		NADH dehydrogenase subunit B (EC 1.6.5.3)		428.084	( 34 )		60.6448	( 8 )		787.032	( 148 )		257.602	( 55 )		112.735	( 56 )		479.844	( 26 )		36.7903	( 9 )		4.8483	( 3 )		47.9587	( 9 )		460.796	( 54 )		15.7	( 4 )		EC:1.6.5.3	KO:K00331	Oxidative phosphorylation $ Metabolic pathways	NADH-quinone oxidoreductase subunit B [EC:1.6.5.3]	CDS|gi|254468178|ref|ZP_05081584.1| NADH-quinone oxidoreductase, b subunit [beta proteobacterium KB13]
NB46_00599		2562801667		NADH dehydrogenase subunit A (EC 1.6.5.3)		251.878	( 9 )		48.2755	( 7 )		655.473	( 66 )		252.739	( 69 )		181.279	( 17 )		558.647	( 71 )		56.6756	( 14 )		6.41741	( 4 )		53.3372	( 7 )		692.615	( 99 )		29.7351	( 8 )		EC:1.6.5.3	KO:K00330	Oxidative phosphorylation $ Metabolic pathways	NADH-quinone oxidoreductase subunit A [EC:1.6.5.3]	CDS|gi|254468438|ref|ZP_05081844.1| NADH-ubiquinone oxidoreductase chain 3 [beta proteobacterium KB13]
NB46_00601		2562801669		protein translocase subunit secG		501.57	( 34 )		53.2604	( 12 )		1530.11	( 388 )		600.55	( 154 )		324.096	( 118 )		781.538	( 60 )		123.912	( 62 )		11.3059	( 4 )		115.137	( 14 )		850.731	( 58 )		46.7414	( 21 )		0	KO:K03075	Protein export $ Bacterial secretion system	preprotein translocase subunit SecG	CDS|gi|254467886|ref|ZP_05081292.1| preprotein translocase, SecG subunit [beta proteobacterium KB13]
NB46_00602		2562801670		triosephosphate isomerase (EC 5.3.1.1)		149.682	( 12 )		16.0609	( 1 )		387.077	( 68 )		134.446	( 54 )		69.871	( 14 )		171.186	( 11 )		19.9902	( 2 )		2.61624	( 1 )		53.13	( 10 )		188.829	( 10 )		10.1594	( 4 )		EC:5.3.1.1	KO:K01803	Glycolysis / Gluconeogenesis $ Fructose and mannose metabolism $ Inositol phosphate metabolism $ Carbon fixation in photosynthetic organisms $ Metabolic pathways $ Biosynthesis of secondary metabolites $ Microbial metabolism in diverse environments	triosephosphate isomerase (TIM) [EC:5.3.1.1]	CDS|gi|254468158|ref|ZP_05081564.1| triose-phosphate isomerase [beta proteobacterium KB13]
NB46_00603		2562801671		single-stranded-DNA-specific exonuclease RecJ		131.537	( 8 )		11.1418	( 1 )		264.341	( 61 )		104.282	( 48 )		98.5648	( 12 )		150.127	( 17 )		17.3679	( 1 )		2.38558	( 2 )		15.0624	( 6 )		122.392	( 17 )		4.98428	( 0 )		EC:3.1.-	KO:K07462	Base excision repair $ Mismatch repair $ Homologous recombination	single-stranded-DNA-specific exonuclease [EC:3.1.-.-]	CDS|gi|254469078|ref|ZP_05082484.1| single-stranded-DNA-specific exonuclease RecJ [beta proteobacterium KB13]
NB46_00604		2562801672		hypothetical protein		71.1768	( 8 )		6.93031	( 3 )		132.191	( 63 )		56.3723	( 13 )		93.8395	( 26 )		69.9327	( 11 )		10.1882	( 2 )		1.12003	( 1 )		11.7142	( 7 )		64.059	( 11 )		2.1018	( 1 )						CDS|gi|254468544|ref|ZP_05081950.1| hypothetical protein KB13_769 [beta proteobacterium KB13]
#N/A		#N/A		#N/A		33.9727	( 6 )		1.32126	( 1 )		100.344	( 44 )		41.3835	( 13 )		30.0543	( 6 )		58.5218	( 9 )		6.08589	( 2 )		1.07958	( 1 )		8.20105	( 2 )		39.6402	( 4 )		1.16192	( 0 )						CDS|NA
NB46_00608		2562801676		CDP-diacylglycerol--glycerol-3-phosphate 3-phosphatidyltransferase (EC 2.7.8.5)		38.2337	( 7 )		5.0453	( 2 )		246.733	( 54 )		107.862	( 25 )		52.2652	( 3 )		151.87	( 17 )		20.2356	( 6 )		2.71335	( 0 )		31.9991	( 5 )		134.972	( 13 )		26.5498	( 10 )		EC:2.7.8.5	KO:K00995	NA	CDP-diacylglycerol--glycerol-3-phosphate 3-phosphatidyltransferase [EC:2.7.8.5]	CDS|gi|254468754|ref|ZP_05082160.1| CDP-diacylglycerol--glycerol-3-phosphate 3-phosphatidyltransferase [beta proteobacterium KB13]
NB46_00609		2562801677		Excinuclease ABC subunit C		30.6947	( 9 )		5.04923	( 1 )		239.043	( 17 )		96.5085	( 7 )		34.6078	( 14 )		120.013	( 5 )		11.0492	( 2 )		1.69439	( 0 )		28.8375	( 9 )		126.49	( 18 )		6.57002	( 1 )		0	KO:K03703	Nucleotide excision repair	excinuclease ABC subunit C	CDS|gi|254468782|ref|ZP_05082188.1| excinuclease ABC, C subunit [beta proteobacterium KB13]
NB46_00610		2562801678		Uncharacterized protein, 4-oxalocrotonate tautomerase homolog		20.1358	( 4 )		2.76	( 2 )		168.017	( 49 )		76.6402	( 15 )		23.6716	( 3 )		95.0088	( 22 )		6.66894	( 1 )		1.11994	( 0 )		24.0727	( 4 )		81.41	( 7 )		3.71195	( 1 )		EC:5.3.2.6	KO:K01821	Benzoate degradation $ Dioxin degradation $ Metabolic pathways $ Microbial metabolism in diverse environments	4-oxalocrotonate tautomerase [EC:5.3.2.6]	CDS|gi|254468403|ref|ZP_05081809.1| putative isomerase [beta proteobacterium KB13]
NB46_00611		2562801679		Uracil-DNA glycosylase		78.9134	( 17 )		6.83539	( 3 )		460.882	( 14 )		167.769	( 31 )		72.3586	( 13 )		181.624	( 24 )		14.2707	( 8 )		2.53501	( 1 )		70.1797	( 1 )		148.096	( 11 )		6.9706	( 1 )						CDS|gi|254468100|ref|ZP_05081506.1| uracil-DNA glycosylase superfamily protein [beta proteobacterium KB13]
NB46_00612		2562801680		aconitase (EC 4.2.1.3)		844.002	( 12 )		80.8532	( 25 )		3119.77	( 372 )		975.474	( 48 )		403.452	( 83 )		1092.44	( 74 )		90.9047	( 15 )		16.1217	( 6 )		333.834	( 25 )		1091.39	( 125 )		79.5737	( 7 )		EC:4.2.1.3	KO:K01682	Citrate cycle (TCA cycle) $ Glyoxylate and dicarboxylate metabolism $ Carbon fixation pathways in prokaryotes $ Metabolic pathways $ Biosynthesis of secondary metabolites $ Microbial metabolism in diverse environments	aconitate hydratase 2 / 2-methylisocitrate dehydratase [EC:4.2.1.3 4.2.1.99]	CDS|gi|254468382|ref|ZP_05081788.1| aconitate hydratase 2 [beta proteobacterium KB13]
NB46_00613		2562801681		Adenylosuccinate lyase (EC 4.3.2.2)		479.667	( 79 )		45.8688	( 5 )		1445.41	( 152 )		516.437	( 98 )		224.235	( 61 )		548.81	( 57 )		44.6232	( 7 )		8.26144	( 5 )		191.31	( 25 )		560.185	( 49 )		32.6068	( 4 )		EC:4.3.2.2	KO:K01756	Purine metabolism $ Alanine, aspartate and glutamate metabolism $ Metabolic pathways $ Biosynthesis of secondary metabolites	adenylosuccinate lyase [EC:4.3.2.2]	CDS|gi|254468794|ref|ZP_05082200.1| adenylosuccinate lyase [beta proteobacterium KB13]
NB46_00614		2562801682		NAD(P)H:quinone oxidoreductase, type IV		79.6715	( 3 )		5.64826	( 2 )		302.973	( 78 )		75.8389	( 18 )		23.7235	( 5 )		116.93	( 5 )		4.7964	( 2 )		0.861295	( 1 )		25.4086	( 4 )		98.094	( 12 )		3.00291	( 1 )		0	KO:K03809	NA	Trp repressor binding protein	CDS|gi|254468466|ref|ZP_05081872.1| NAD(P)H:quinone oxidoreductase, type IV [beta proteobacterium KB13]
NB46_00616		2562801684		3'-nucleotidase (EC 3.1.3.6)/5'-nucleotidase (EC 3.1.3.5)/exopolyphosphatase (EC 3.6.1.11)		48.0713	( 8 )		9.5328	( 3 )		370.194	( 85 )		98.1152	( 13 )		46.6016	( 9 )		125.244	( 10 )		7.40505	( 3 )		1.34657	( 1 )		20.1205	( 2 )		114.13	( 10 )		3.76184	( 1 )		EC:3.1.3.5	KO:K03787	Purine metabolism $ Pyrimidine metabolism $ Nicotinate and nicotinamide metabolism $ Metabolic pathways $ Biosynthesis of secondary metabolites	5'-nucleotidase [EC:3.1.3.5]	CDS|gi|254468439|ref|ZP_05081845.1| 5'/3'-nucleotidase SurE [beta proteobacterium KB13]
NB46_00617		2562801685		Membrane proteins related to metalloendopeptidases		130.591	( 5 )		41.8747	( 1 )		793.853	( 72 )		262.93	( 54 )		144.677	( 45 )		403.286	( 37 )		29.944	( 4 )		4.70652	( 3 )		66.1212	( 23 )		305.229	( 16 )		11.4881	( 2 )		0	KO:K06194	NA	lipoprotein NlpD	CDS|gi|254468802|ref|ZP_05082208.1| peptidase M23B [beta proteobacterium KB13]
NB46_00618		2562801686		Thioredoxin domain-containing protein		214.008	( 11 )		85.6236	( 5 )		964.952	( 181 )		324.626	( 71 )		214.836	( 72 )		557.56	( 93 )		49.9065	( 4 )		7.94535	( 5 )		119.09	( 47 )		491.215	( 47 )		26.369	( 4 )		0	KO:K03671	NA	thioredoxin 1	CDS|gi|254468243|ref|ZP_05081649.1| thioredoxin [beta proteobacterium KB13]
NB46_00619		2562801687		Nitroreductase		135.273	( 8 )		221.777	( 43 )		751.258	( 30 )		292.612	( 98 )		218.225	( 80 )		432.243	( 39 )		61.0326	( 11 )		10.4245	( 4 )		144.96	( 30 )		414.789	( 59 )		71.0326	( 6 )						CDS|gi|254469035|ref|ZP_05082441.1| nitroreductase [beta proteobacterium KB13]
NB46_00620		2562801688		Uncharacterized conserved protein		63.0615	( 5 )		306.144	( 80 )		378.584	( 63 )		199.552	( 101 )		286.259	( 119 )		315.289	( 34 )		77.147	( 13 )		8.82726	( 2 )		134.169	( 41 )		377.869	( 74 )		122.671	( 12 )						CDS|gi|254468065|ref|ZP_05081471.1| YceI [beta proteobacterium KB13]
NB46_00621		2562801689		tRNA-adenosine deaminase (EC 3.5.4.-)		7.76828	( 2 )		0.42379	( 0 )		69.4496	( 7 )		26.603	( 14 )		96.5793	( 37 )		40.5445	( 8 )		6.76052	( 4 )		0.9542	( 1 )		5.81435	( 1 )		30.7672	( 4 )		2.6132	( 1 )		EC:3.5.4.33	KO:K11991	Pyrimidine metabolism $ Arginine and proline metabolism $ Metabolic pathways	tRNA(adenine34) deaminase [EC:3.5.4.33]	CDS|gi|254467918|ref|ZP_05081324.1| tRNA-specific adenosine deaminase [beta proteobacterium KB13]
NB46_00622		2562801690		hypothetical protein		17.5211	( 2 )		8.83194	( 11 )		2864.39	( 397 )		1626.47	( 355 )		1585.4	( 320 )		2201.97	( 278 )		579.075	( 151 )		85.6503	( 3 )		291.197	( 17 )		502.171	( 81 )		62.9586	( 7 )						CDS|NA
NB46_00623		2562801691		two component transcriptional regulator, LuxR family		28.1489	( 6 )		4.14683	( 2 )		116.723	( 42 )		51.7984	( 4 )		42.9206	( 6 )		90.8506	( 9 )		10.5705	( 5 )		1.72657	( 0 )		18.3794	( 5 )		73.4865	( 9 )		7.2832	( 3 )						CDS|gi|254468811|ref|ZP_05082217.1| two component transcriptional regulator, LuxR family [beta proteobacterium KB13]
NB46_00624		2562801692		GHKL domain/Histidine kinase		34.0065	( 7 )		7.93159	( 1 )		207.747	( 27 )		75.94	( 7 )		50.3	( 14 )		175.953	( 7 )		17.5047	( 2 )		2.84282	( 1 )		32.2774	( 7 )		141.362	( 16 )		9.36325	( 6 )						CDS|gi|254468790|ref|ZP_05082196.1| signal transduction histidine kinase, glucose-6-phosphate specific, putative [beta proteobacterium KB13]
NB46_00625		2562801693		Phosphate-selective porin		76.1831	( 28 )		23.2546	( 6 )		288.701	( 46 )		109.191	( 34 )		93.6733	( 16 )		163.429	( 22 )		30.6412	( 7 )		5.11144	( 1 )		19.4325	( 2 )		182.539	( 32 )		35.1231	( 16 )		0	KO:K07221	NA	phosphate-selective porin OprO and OprP	CDS|gi|82702027|ref|YP_411593.1| phosphate-selective porin O and P [Nitrosospira multiformis ATCC 25196]
NB46_00626		2562801694		lysyl-tRNA synthetase, class II (EC 6.1.1.6)		723.589	( 34 )		39.4946	( 9 )		1749.9	( 496 )		470.415	( 56 )		282.938	( 99 )		769.517	( 57 )		62.3645	( 22 )		10.8366	( 6 )		81.958	( 9 )		554.232	( 29 )		35.2452	( 4 )		EC:6.1.1.6	KO:K04567	Aminoacyl-tRNA biosynthesis	lysyl-tRNA synthetase, class II [EC:6.1.1.6]	CDS|gi|254468124|ref|ZP_05081530.1| lysyl-tRNA synthetase [beta proteobacterium KB13]
NB46_00627		2562801695		bacterial peptide chain release factor 2 (bRF-2)		208.701	( 21 )		17.8255	( 1 )		950.951	( 129 )		262.009	( 25 )		214.964	( 40 )		401.431	( 41 )		48.8847	( 8 )		7.21402	( 4 )		77.2068	( 27 )		370.601	( 24 )		29.1163	( 4 )		0	KO:K02836	NA	peptide chain release factor 2	CDS|gi|254468217|ref|ZP_05081623.1| peptide chain release factor 2 [beta proteobacterium KB13]
NB46_00628		2562801696		phosphate ABC transporter substrate-binding protein, PhoT family (TC 3.A.1.7.1)		40.306	( 7 )		9.24698	( 1 )		226.547	( 30 )		82.5277	( 8 )		58.7269	( 16 )		119.222	( 14 )		23.7384	( 4 )		4.73521	( 0 )		20.7518	( 2 )		161.646	( 19 )		25.1842	( 12 )		0	KO:K02040	ABC transporters $ Two-component system	phosphate transport system substrate-binding protein	CDS|gi|254467856|ref|ZP_05081262.1| phosphate ABC transporter, periplasmic phosphate-binding protein [beta proteobacterium KB13]
NB46_00629		2562801697		phosphate ABC transporter membrane protein 1, PhoT family (TC 3.A.1.7.1)		154.314	( 12 )		10.5536	( 1 )		950.004	( 72 )		239.861	( 30 )		108.968	( 39 )		453.22	( 12 )		16.6492	( 3 )		4.32671	( 3 )		86.7089	( 7 )		438.828	( 59 )		18.9436	( 4 )		0	KO:K02037	ABC transporters	phosphate transport system permease protein	CDS|gi|254469036|ref|ZP_05082442.1| phosphate ABC transporter, permease protein PstC [beta proteobacterium KB13]
NB46_00630		2562801698		phosphate ABC transporter membrane protein 2, PhoT family (TC 3.A.1.7.1)		95.3269	( 9 )		7.34536	( 3 )		778.038	( 61 )		209.727	( 29 )		81.4965	( 13 )		531.48	( 20 )		19.0422	( 3 )		4.6059	( 4 )		64.084	( 7 )		493.111	( 49 )		18.6999	( 5 )		0	KO:K02038	ABC transporters	phosphate transport system permease protein	CDS|gi|254468475|ref|ZP_05081881.1| phosphate ABC transporter, permease protein PstA [beta proteobacterium KB13]
NB46_00631		2562801699		phosphate ABC transporter ATP-binding protein, PhoT family (TC 3.A.1.7.1)		93.6963	( 20 )		10.2325	( 2 )		956.391	( 74 )		279.739	( 52 )		95.1711	( 20 )		456.634	( 32 )		21.1513	( 6 )		4.17747	( 4 )		70.7632	( 17 )		361.275	( 16 )		13.3625	( 2 )		EC:3.6.3.27	KO:K02036	ABC transporters	phosphate transport system ATP-binding protein [EC:3.6.3.27]	CDS|gi|254467838|ref|ZP_05081244.1| phosphate ABC transporter, ATP-binding protein [beta proteobacterium KB13]
NB46_00632		2562801700		phosphoglucosamine mutase (EC 5.4.2.10)		171.87	( 9 )		31.279	( 3 )		483.362	( 31 )		172.452	( 28 )		100.158	( 14 )		223.187	( 37 )		24.3187	( 3 )		4.46406	( 2 )		65.0756	( 6 )		231.218	( 22 )		19.5149	( 4 )		EC:5.4.2.10	KO:K03431	Amino sugar and nucleotide sugar metabolism $ Metabolic pathways	phosphoglucosamine mutase [EC:5.4.2.10]	CDS|gi|254468624|ref|ZP_05082030.1| phosphoglucosamine mutase [beta proteobacterium KB13]
NB46_00633		2562801701		Dihydropteroate synthase (EC 2.5.1.15)		139.123	( 3 )		28.3253	( 3 )		465.025	( 90 )		160.521	( 7 )		95.3033	( 21 )		195.218	( 14 )		24.3507	( 2 )		3.38811	( 2 )		53.3293	( 7 )		194.432	( 24 )		12.6312	( 3 )		EC:2.5.1.15	KO:K00796	Folate biosynthesis $ Metabolic pathways	dihydropteroate synthase [EC:2.5.1.15]	CDS|gi|254468752|ref|ZP_05082158.1| dihydropteroate synthase [beta proteobacterium KB13]
NB46_00634		2562801702		membrane protease FtsH catalytic subunit (EC 3.4.24.-)		1144.61	( 121 )		596.984	( 28 )		3906.67	( 329 )		1897.95	( 185 )		860.998	( 138 )		2331.31	( 283 )		382.369	( 138 )		54.9536	( 21 )		776.759	( 26 )		1729.42	( 181 )		292.452	( 38 )		EC:3.4.24.-	KO:K03798	NA	cell division protease FtsH [EC:3.4.24.-]	CDS|gi|254467968|ref|ZP_05081374.1| cell division protein [beta proteobacterium KB13]
NB46_00635		2562801703		23S rRNA Um-2552 2'-O-methyltransferase (EC 2.1.1.166)		152.846	( 16 )		87.0377	( 14 )		811.685	( 65 )		483.006	( 136 )		260.461	( 43 )		503.245	( 30 )		115.64	( 22 )		11.0154	( 6 )		174.545	( 4 )		296.961	( 40 )		70.6006	( 3 )		EC:2.1.1.166	KO:K02427	NA	23S rRNA (uridine2552-2'-O)-methyltransferase [EC:2.1.1.166]	CDS|gi|254468491|ref|ZP_05081897.1| ribosomal RNA large subunit methyltransferase J [beta proteobacterium KB13]
NB46_00636		2562801704		Carbonic anhydrase		226.977	( 15 )		7.99619	( 3 )		1061.85	( 305 )		409.748	( 122 )		217.878	( 48 )		530.447	( 34 )		42.6557	( 7 )		6.48935	( 3 )		44.8661	( 5 )		331.763	( 28 )		13.5336	( 4 )		EC:4.2.1.1	KO:K01673	Nitrogen metabolism	carbonic anhydrase [EC:4.2.1.1]	CDS|gi|118594580|ref|ZP_01551927.1| (beta)-carbonic anhydrase [Methylophilales bacterium HTCC2181]
NB46_00637		2562801705		Sulfate permease and related transporters (MFS superfamily)		230.038	( 13 )		13.9154	( 6 )		804.105	( 47 )		320.622	( 65 )		233.834	( 21 )		412.418	( 36 )		49.2557	( 3 )		6.64326	( 3 )		61.0085	( 5 )		297.336	( 32 )		13.895	( 5 )						CDS|gi|118594579|ref|ZP_01551926.1| Sulfate transporter [Methylophilales bacterium HTCC2181]
NB46_00638		2562801706		Predicted RNA-binding protein containing KH domain, possibly ribosomal protein		103.38	( 7 )		12.2653	( 2 )		352.393	( 90 )		144.973	( 82 )		79.9465	( 44 )		140.797	( 18 )		15.6329	( 12 )		1.39075	( 1 )		60.8568	( 34 )		77.6163	( 2 )		3.56115	( 1 )		0	KO:K07574	NA	RNA-binding protein	CDS|gi|254468154|ref|ZP_05081560.1| CRS1 / YhbY domain superfamily [beta proteobacterium KB13]
NB46_00639		2562801707		Domain of unknown function (DUF4149)		73.3097	( 12 )		8.87499	( 4 )		472.379	( 33 )		157.502	( 38 )		69.4355	( 30 )		143.417	( 16 )		12.0305	( 1 )		1.75083	( 1 )		40.7853	( 4 )		139.704	( 10 )		6.36792	( 3 )						CDS|gi|254468762|ref|ZP_05082168.1| conserved hypothetical protein [beta proteobacterium KB13]
NB46_00640		2562801708		transcription elongation factor GreA		183.177	( 42 )		36.1617	( 14 )		1321.3	( 149 )		453.068	( 103 )		194.249	( 50 )		388.945	( 40 )		36.6433	( 3 )		6.04519	( 3 )		155.15	( 9 )		331.445	( 22 )		23.6147	( 10 )		0	KO:K03624	NA	transcription elongation factor GreA	CDS|gi|254468129|ref|ZP_05081535.1| GreA/GreB family elongation factor [beta proteobacterium KB13]
NB46_00641		2562801709		carbamoyl-phosphate synthase large subunit		1354.64	( 445 )		59.8166	( 7 )		3772.26	( 288 )		1296	( 101 )		440.296	( 109 )		1492.34	( 80 )		127.07	( 38 )		13.9425	( 13 )		204.024	( 18 )		1155.75	( 78 )		34.976	( 3 )		EC:6.3.5.5	KO:K01955	Pyrimidine metabolism $ Alanine, aspartate and glutamate metabolism $ Metabolic pathways	carbamoyl-phosphate synthase large subunit [EC:6.3.5.5]	CDS|gi|254468615|ref|ZP_05082021.1| carbamoyl-phosphate synthase, large subunit [beta proteobacterium KB13]
NB46_00642		2562801710		carbamoyl-phosphate synthase small subunit		1129.02	( 111 )		38.967	( 6 )		1424.09	( 221 )		537.666	( 49 )		240.355	( 66 )		845.873	( 55 )		92.0007	( 29 )		9.39371	( 8 )		210.167	( 26 )		702.764	( 43 )		28.0256	( 3 )		EC:6.3.5.5	KO:K01956	Pyrimidine metabolism $ Alanine, aspartate and glutamate metabolism $ Metabolic pathways	carbamoyl-phosphate synthase small subunit [EC:6.3.5.5]	CDS|gi|254468607|ref|ZP_05082013.1| carbamoyl-phosphate synthase, small subunit [beta proteobacterium KB13]
NB46_00643		2562801711		dihydrodipicolinate reductase (EC 1.3.1.26)		193.138	( 17 )		28.6961	( 5 )		1051.29	( 216 )		402.738	( 153 )		213.794	( 59 )		398.548	( 25 )		27.3401	( 2 )		4.65417	( 2 )		118.575	( 17 )		383.082	( 38 )		18.1881	( 3 )		EC:1.17.1.8	KO:K00215	Lysine biosynthesis $ Metabolic pathways $ Biosynthesis of secondary metabolites $ Microbial metabolism in diverse environments	4-hydroxy-tetrahydrodipicolinate reductase [EC:1.17.1.8]	CDS|gi|254468582|ref|ZP_05081988.1| dihydrodipicolinate reductase [beta proteobacterium KB13]
NB46_00644		2562801712		Beta-barrel assembly machine subunit BamE		159.113	( 9 )		17.5073	( 6 )		853.069	( 308 )		332.875	( 133 )		234.724	( 77 )		333.208	( 26 )		27.4309	( 5 )		3.97463	( 2 )		105.337	( 20 )		436.354	( 46 )		22.0415	( 6 )						CDS|gi|254468425|ref|ZP_05081831.1| SmpA/OmlA [beta proteobacterium KB13]
NB46_00645		2562801713		Fe2+/Zn2+ uptake regulation proteins		209.115	( 16 )		22.1063	( 7 )		1230.81	( 406 )		548.671	( 331 )		234.532	( 55 )		614.565	( 168 )		55.3151	( 41 )		6.89789	( 4 )		195.592	( 74 )		376.586	( 29 )		20.184	( 2 )		0	KO:K03711	NA	Fur family transcriptional regulator, ferric uptake regulator	CDS|gi|254467994|ref|ZP_05081400.1| leucine-rich repeat:Ferric uptake regulator family protein [beta proteobacterium KB13]
NB46_00646		2562801714		DNA repair protein RecN		159.01	( 7 )		23.869	( 8 )		537.871	( 73 )		207.445	( 89 )		129.782	( 28 )		312.352	( 11 )		32.6861	( 14 )		4.31481	( 2 )		117.97	( 18 )		240.836	( 20 )		18.8349	( 4 )		0	KO:K03631	NA	DNA repair protein RecN (Recombination protein N)	CDS|gi|254468428|ref|ZP_05081834.1| DNA repair protein RecN [beta proteobacterium KB13]
NB46_00647		2562801715		Predicted sugar kinase		267.883	( 33 )		46.4895	( 4 )		815.395	( 129 )		321.186	( 42 )		182.258	( 37 )		435.234	( 20 )		52.4553	( 16 )		8.92041	( 2 )		146.438	( 9 )		308.673	( 30 )		50.8	( 7 )		EC:2.7.1.23	KO:K00858	Nicotinate and nicotinamide metabolism $ Metabolic pathways	NAD+ kinase [EC:2.7.1.23]	CDS|gi|254468747|ref|ZP_05082153.1| NAD kinase [beta proteobacterium KB13]
NB46_00648		2562801716		heat-inducible transcription repressor HrcA		214.668	( 36 )		29.2922	( 6 )		544.247	( 18 )		185.525	( 9 )		90.4352	( 14 )		266.836	( 22 )		24.8325	( 3 )		4.75549	( 1 )		109.293	( 11 )		255.961	( 28 )		22.5316	( 3 )		0	KO:K03705	NA	heat-inducible transcriptional repressor	CDS|gi|118594557|ref|ZP_01551904.1| heat-inducible transcription repressor [Methylophilales bacterium HTCC2181]
NB46_00649		2562801717		ferrochelatase (EC 4.99.1.1)		200.068	( 12 )		25.3567	( 6 )		1251.53	( 108 )		503.836	( 219 )		200.463	( 55 )		605.064	( 58 )		60.4279	( 28 )		8.12783	( 3 )		167.241	( 42 )		450.404	( 39 )		34.6356	( 8 )		EC:4.99.1.1	KO:K01772	Porphyrin and chlorophyll metabolism $ Metabolic pathways $ Biosynthesis of secondary metabolites	ferrochelatase [EC:4.99.1.1]	CDS|gi|254468371|ref|ZP_05081777.1| ferrochelatase [beta proteobacterium KB13]
NB46_00650		2562801718		ADP-glyceromanno-heptose 6-epimerase precursor (EC 5.1.3.20)		231.639	( 34 )		21.0828	( 6 )		1690.45	( 299 )		670.996	( 285 )		325.749	( 87 )		868.584	( 65 )		76.9131	( 21 )		11.6092	( 5 )		183.076	( 34 )		624.698	( 70 )		43.0293	( 8 )		EC:5.1.3.20	KO:K03274	Lipopolysaccharide biosynthesis $ Metabolic pathways	ADP-L-glycero-D-manno-heptose 6-epimerase [EC:5.1.3.20]	CDS|gi|254468677|ref|ZP_05082083.1| ADP-glyceromanno-heptose 6-epimerase [beta proteobacterium KB13]
NB46_00651		2562801719		rfaE bifunctional protein, domain II		41.2267	( 3 )		6.73852	( 2 )		351.105	( 59 )		118.387	( 44 )		52.1383	( 5 )		162.258	( 15 )		17.4548	( 10 )		1.96505	( 1 )		50.1501	( 13 )		140.371	( 15 )		7.1233	( 2 )		EC:2.7.1.167	KO:K03272	Lipopolysaccharide biosynthesis $ Metabolic pathways	D-beta-D-heptose 7-phosphate kinase / D-beta-D-heptose 1-phosphate adenosyltransferase [EC:2.7.1.167 2.7.7.70]	CDS|gi|254468645|ref|ZP_05082051.1| bifunctional protein HldE [beta proteobacterium KB13]
NB46_00652		2562801720		lipopolysaccharide heptosyltransferase II		15.9138	( 4 )		1.50625	( 1 )		192.707	( 18 )		52.4622	( 16 )		28.8587	( 7 )		99.7607	( 10 )		6.35676	( 1 )		1.05935	( 1 )		27.4225	( 3 )		97.6696	( 15 )		3.49911	( 2 )		EC:2.4.-	KO:K02843	Lipopolysaccharide biosynthesis $ Metabolic pathways	heptosyltransferase II [EC:2.4.-.-]	CDS|gi|254468506|ref|ZP_05081912.1| lipopolysaccharide heptosyltransferase II [beta proteobacterium KB13]
NB46_00653		2562801721		Predicted glycosyltransferases		17.1511	( 2 )		1.78422	( 0 )		203.354	( 8 )		59.3247	( 19 )		24.8786	( 5 )		119.265	( 7 )		6.33174	( 2 )		0.881466	( 1 )		22.2212	( 3 )		88.4417	( 6 )		2.54348	( 1 )						CDS|gi|254468455|ref|ZP_05081861.1| putative glycosyl transferase, family 2 [beta proteobacterium KB13]
NB46_00654		2562801722		Predicted phosphatases		28.4539	( 7 )		4.91319	( 1 )		142.925	( 8 )		63.701	( 19 )		29.6801	( 11 )		72.9103	( 10 )		5.80184	( 0 )		0.719644	( 0 )		7.819	( 4 )		47.5451	( 3 )		1.8479	( 1 )						CDS|gi|118594553|ref|ZP_01551900.1| hydrolase, haloacid dehalogenase-like family protein [Methylophilales bacterium HTCC2181]
NB46_00655		2562801723		2-keto-3-deoxy-phosphogluconate aldolase (EC 4.1.2.14)		182.264	( 33 )		19.0773	( 1 )		792.532	( 127 )		277.882	( 14 )		128.726	( 13 )		428.196	( 33 )		40.4016	( 7 )		5.83844	( 3 )		45.5327	( 5 )		287.132	( 31 )		13.7637	( 4 )		EC:4.1.2.14	KO:K01625	Pentose phosphate pathway $ Pentose and glucuronate interconversions $ Arginine and proline metabolism $ Glyoxylate and dicarboxylate metabolism $ Metabolic pathways $ Microbial metabolism in diverse environments	2-dehydro-3-deoxyphosphogluconate aldolase / (4S)-4-hydroxy-2-oxoglutarate aldolase [EC:4.1.2.14 4.1.3.42]	CDS|gi|254467923|ref|ZP_05081329.1| 2-dehydro-3-deoxy-phosphogluconate aldolase [beta proteobacterium KB13]
NB46_00656		2562801724		6-phosphogluconate dehydratase (EC 4.2.1.12)		495.802	( 19 )		44.0798	( 5 )		1736.52	( 371 )		565.675	( 30 )		307.522	( 53 )		716.068	( 32 )		81.8305	( 19 )		12.1587	( 6 )		101.765	( 14 )		628.457	( 55 )		45.2365	( 18 )		EC:4.2.1.12	KO:K01690	Pentose phosphate pathway $ Metabolic pathways $ Microbial metabolism in diverse environments	phosphogluconate dehydratase [EC:4.2.1.12]	CDS|gi|254467934|ref|ZP_05081340.1| phosphogluconate dehydratase [beta proteobacterium KB13]
NB46_00657		2562801725		Predicted carbamoyl transferase, NodU family		229.314	( 17 )		27.0011	( 2 )		841.552	( 66 )		285.189	( 59 )		187.52	( 42 )		393.157	( 37 )		45.2142	( 7 )		6.52671	( 4 )		70.9296	( 19 )		311.546	( 28 )		19.9865	( 6 )		EC:2.1.3.-	KO:K00612	NA	carbamoyltransferase [EC:2.1.3.-]	CDS|gi|254468354|ref|ZP_05081760.1| carbamoyltransferase [beta proteobacterium KB13]
NB46_00659		2562801727		Malic enzyme		299.694	( 84 )		357.466	( 16 )		629.533	( 119 )		272.321	( 31 )		111.404	( 39 )		304.696	( 28 )		220.176	( 193 )		14.4206	( 6 )		521.773	( 14 )		945.532	( 95 )		132.007	( 69 )		EC:1.1.1.40	KO:K00029	Pyruvate metabolism $ Carbon fixation in photosynthetic organisms $ Metabolic pathways $ Microbial metabolism in diverse environments	malate dehydrogenase (oxaloacetate-decarboxylating)(NADP+) [EC:1.1.1.40]	CDS|gi|254468078|ref|ZP_05081484.1| bifunctional protein: malate dehydrogenase phosphotransacetylase [beta proteobacterium KB13]
NB46_00660		2562801728		succinate dehydrogenase subunit C (EC 1.3.5.1)		50.5911	( 4 )		57.2454	( 6 )		142.179	( 33 )		80.6996	( 12 )		26.2119	( 9 )		109.697	( 10 )		47.9817	( 40 )		3.61914	( 2 )		119.591	( 4 )		290.436	( 32 )		26.4051	( 12 )		0	KO:K00241	Citrate cycle (TCA cycle) $ Oxidative phosphorylation $ Toluene degradation $ Butanoate metabolism $ Carbon fixation pathways in prokaryotes $ Metabolic pathways $ Biosynthesis of secondary metabolites $ Microbial metabolism in diverse environments	succinate dehydrogenase cytochrome b556 subunit	CDS|gi|254468837|ref|ZP_05082243.1| succinate dehydrogenase, cytochrome b556 subunit [beta proteobacterium KB13]
NB46_00662		2562801730		succinate dehydrogenase subunit A (EC 1.3.5.1)		46.0885	( 9 )		150.445	( 11 )		416.058	( 144 )		197.7	( 54 )		84.0168	( 35 )		173.92	( 14 )		67.1175	( 44 )		7.08478	( 4 )		274.999	( 46 )		506.227	( 36 )		44.9448	( 16 )		EC:1.3.5.1	KO:K00239	Citrate cycle (TCA cycle) $ Oxidative phosphorylation $ Toluene degradation $ Butanoate metabolism $ Carbon fixation pathways in prokaryotes $ Metabolic pathways $ Biosynthesis of secondary metabolites $ Microbial metabolism in diverse environments	succinate dehydrogenase flavoprotein subunit [EC:1.3.5.1]	CDS|gi|254468383|ref|ZP_05081789.1| succinate dehydrogenase, flavoprotein subunit [beta proteobacterium KB13]
NB46_00663		2562801731		succinate dehydrogenase subunit B (EC 1.3.5.1)		41.5799	( 5 )		69.822	( 7 )		365.112	( 37 )		171.179	( 18 )		53.3294	( 16 )		191.958	( 10 )		46.0186	( 29 )		4.88069	( 3 )		237.372	( 15 )		440.182	( 19 )		30.7848	( 11 )		EC:1.3.5.1	KO:K00240	Citrate cycle (TCA cycle) $ Oxidative phosphorylation $ Toluene degradation $ Butanoate metabolism $ Carbon fixation pathways in prokaryotes $ Metabolic pathways $ Biosynthesis of secondary metabolites $ Microbial metabolism in diverse environments	succinate dehydrogenase iron-sulfur subunit [EC:1.3.5.1]	CDS|gi|254468735|ref|ZP_05082141.1| SdhB succinate dehydrogenase (iron-sulfur subunit) oxidoreductase protein [beta proteobacterium KB13]
NB46_00664		2562801732		Uncharacterized conserved protein		15.7916	( 0 )		20.6197	( 8 )		154.82	( 43 )		76.6454	( 3 )		19.2886	( 6 )		66.1099	( 4 )		15.78	( 8 )		1.45581	( 0 )		89.7953	( 4 )		192.526	( 4 )		10.8673	( 4 )		0	KO:K09159	NA	hypothetical protein	CDS|gi|114330868|ref|YP_747090.1| hypothetical protein Neut_0862 [Nitrosomonas eutropha C91]
NB46_00665		2562801733		Citrate lyase beta subunit		101.01	( 12 )		95.7105	( 11 )		694.067	( 23 )		268.793	( 33 )		103.413	( 30 )		419.632	( 16 )		109.472	( 77 )		9.51516	( 4 )		435.691	( 24 )		1054.97	( 47 )		62.2145	( 20 )						CDS|gi|254467818|ref|ZP_05081224.1| putative HpcH/HpaI aldolase/citrate lyase family protein [beta proteobacterium KB13]
NB46_00666		2562801734		Acyl-coenzyme A synthetases/AMP-(fatty) acid ligases		103.613	( 17 )		84.9295	( 22 )		872.157	( 82 )		340.844	( 93 )		122.935	( 27 )		486.825	( 21 )		115.218	( 77 )		10.6952	( 5 )		446.419	( 15 )		1045.34	( 76 )		60.7488	( 18 )						CDS|gi|254468660|ref|ZP_05082066.1| long-chain-fatty-acid--CoA ligase, putative [beta proteobacterium KB13]
NB46_00667		2562801735		fumarase, class I, homodimeric (EC 4.2.1.2)		50.8148	( 4 )		25.7532	( 7 )		445.299	( 17 )		155.679	( 10 )		49.3897	( 16 )		268.63	( 20 )		52.5821	( 31 )		4.49237	( 3 )		196.362	( 12 )		578.171	( 34 )		19.5022	( 3 )		EC:4.2.1.2	KO:K01676	Citrate cycle (TCA cycle) $ Carbon fixation pathways in prokaryotes $ Metabolic pathways $ Biosynthesis of secondary metabolites $ Microbial metabolism in diverse environments	fumarate hydratase, class I [EC:4.2.1.2]	CDS|gi|254468015|ref|ZP_05081421.1| fumarate hydratase class I [beta proteobacterium KB13]
NB46_00668		2562801736		TIGR03643 family protein		7.45812	( 1 )		1.54542	( 1 )		84.0403	( 38 )		44.7392	( 5 )		12.6161	( 9 )		96.6007	( 7 )		7.87993	( 3 )		0.966401	( 0 )		9.13803	( 5 )		78.9255	( 7 )		3.1227	( 1 )						CDS|gi|254468511|ref|ZP_05081917.1| conserved hypothetical protein [beta proteobacterium KB13]
NB46_00669		2562801737		hypothetical protein		22.7733	( 3 )		6.11604	( 0 )		252.499	( 75 )		107.084	( 20 )		38.4085	( 18 )		243.076	( 15 )		20.8453	( 14 )		2.30498	( 1 )		27.1797	( 9 )		180.029	( 25 )		9.30295	( 3 )						CDS|gi|254469094|ref|ZP_05082500.1| conserved hypothetical protein [beta proteobacterium KB13]
NB46_00670		2562801738		Predicted membrane protein		31.4206	( 3 )		5.71574	( 1 )		227.304	( 23 )		92.9322	( 7 )		34.8992	( 13 )		197.918	( 1 )		11.3928	( 1 )		1.4356	( 1 )		25.7709	( 0 )		142.537	( 20 )		7.87805	( 3 )						CDS|gi|254468507|ref|ZP_05081913.1| conserved hypothetical protein, putative [beta proteobacterium KB13]
NB46_00671		2562801739		Protein of unknown function (DUF2878)		33.8719	( 3 )		5.24011	( 1 )		207.864	( 72 )		70.4659	( 13 )		25.53	( 15 )		186.23	( 17 )		15.5146	( 2 )		2.4992	( 2 )		31.5704	( 4 )		203.594	( 29 )		12.0499	( 5 )						CDS|gi|118594923|ref|ZP_01552270.1| hypothetical protein MB2181_04605 [Methylophilales bacterium HTCC2181]
NB46_00672		2562801740		Cyclopropane fatty acid synthase and related methyltransferases		362.426	( 27 )		68.5362	( 14 )		1224.78	( 25 )		472.115	( 185 )		211.845	( 40 )		529.073	( 78 )		49.0777	( 6 )		8.37908	( 4 )		156.873	( 60 )		527.477	( 62 )		34.3362	( 6 )		EC:2.1.1.79	KO:K00574	NA	cyclopropane-fatty-acyl-phospholipid synthase [EC:2.1.1.79]	CDS|gi|254468810|ref|ZP_05082216.1| cyclopropane-fatty-acyl-phospholipid synthase [beta proteobacterium KB13]
NB46_00673		2562801741		Na+/proline symporter		26.048	( 5 )		8.372	( 2 )		140.909	( 27 )		43.1594	( 19 )		36.0646	( 13 )		80.4808	( 2 )		10.8473	( 3 )		1.67407	( 1 )		16.5913	( 2 )		62.9686	( 9 )		6.81872	( 1 )		0	KO:K11928	NA	sodium/proline symporter	CDS|gi|254468284|ref|ZP_05081690.1| cytochrome bd ubiquinol oxidase, subunit II [beta proteobacterium KB13]
NB46_00674		2562801742		Ectoine synthase		66.2224	( 26 )		15.2622	( 1 )		333.856	( 81 )		119.662	( 14 )		71.5572	( 20 )		142.425	( 15 )		18.0412	( 3 )		1.82776	( 1 )		44.8422	( 11 )		112.382	( 18 )		4.59159	( 1 )		EC:4.2.1.108	KO:K06720	Glycine, serine and threonine metabolism $ Metabolic pathways $ Microbial metabolism in diverse environments	L-ectoine synthase [EC:4.2.1.108]	CDS|gi|254468358|ref|ZP_05081764.1| ectoine synthase [beta proteobacterium KB13]
NB46_00675		2562801743		diaminobutyrate aminotransferase apoenzyme (EC 2.6.1.76)		353.679	( 22 )		57.7115	( 7 )		942.986	( 192 )		418.428	( 53 )		218.393	( 24 )		610.116	( 68 )		66.6874	( 23 )		7.92941	( 6 )		199.866	( 30 )		567.347	( 50 )		25.0146	( 3 )		EC:2.6.1.76	KO:K00836	Glycine, serine and threonine metabolism $ Metabolic pathways $ Microbial metabolism in diverse environments	diaminobutyrate-2-oxoglutarate transaminase [EC:2.6.1.76]	CDS|gi|254468240|ref|ZP_05081646.1| diaminobutyrate--2-oxoglutarate aminotransferase [beta proteobacterium KB13]
NB46_00676		2562801744		diaminobutyrate acetyltransferase		60.2289	( 16 )		21.1649	( 2 )		129.862	( 22 )		64.1675	( 31 )		55.1721	( 12 )		97.2903	( 7 )		14.5552	( 1 )		1.85208	( 1 )		69.4519	( 19 )		95.4201	( 12 )		9.16532	( 2 )		EC:2.3.1.178	KO:K06718	Glycine, serine and threonine metabolism $ Metabolic pathways $ Microbial metabolism in diverse environments	L-2,4-diaminobutyric acid acetyltransferase [EC:2.3.1.178]	CDS|gi|254468567|ref|ZP_05081973.1| L-2,4-diaminobutyric acid acetyltransferase [beta proteobacterium KB13]
NB46_00677		2562801745		hypothetical protein		14.2929	( 1 )		5.20681	( 2 )		83.6092	( 20 )		27.7895	( 14 )		20.175	( 5 )		28.4497	( 3 )		2.32495	( 0 )		0.388241	( 0 )		12.1337	( 4 )		30.7656	( 3 )		3.55181	( 1 )						CDS|NA
NB46_00678		2562801746		hypothetical protein		11.7218	( 3 )		0.97189	( 1 )		78.2434	( 17 )		32.3213	( 7 )		52.4446	( 7 )		31.3547	( 6 )		7.52606	( 2 )		1.13204	( 1 )		3.21646	( 1 )		15.7186	( 2 )		0.748962	( 0 )						CDS|gi|91776573|ref|YP_546329.1| outer membrane efflux protein [Methylobacillus flagellatus KT]
NB46_00679		2562801747		ketopantoate hydroxymethyltransferase (EC 2.1.2.11)		228.118	( 50 )		79.1515	( 20 )		1981.01	( 322 )		798.495	( 179 )		434.402	( 100 )		930.141	( 141 )		81.8799	( 20 )		18.9732	( 4 )		435.325	( 74 )		780.365	( 69 )		88.0796	( 6 )		EC:2.1.2.11	KO:K00606	Pantothenate and CoA biosynthesis $ Metabolic pathways $ Biosynthesis of secondary metabolites	3-methyl-2-oxobutanoate hydroxymethyltransferase [EC:2.1.2.11]	CDS|gi|254467971|ref|ZP_05081377.1| 3-methyl-2-oxobutanoate hydroxymethyltransferase [beta proteobacterium KB13]
NB46_00680		2562801748		5,10-methenyltetrahydrofolate synthetase		31.2451	( 4 )		5.84591	( 1 )		156.913	( 27 )		47.5127	( 9 )		59.4042	( 33 )		56.4709	( 5 )		6.5518	( 3 )		1.13606	( 1 )		14.3934	( 5 )		44.1085	( 7 )		4.27312	( 0 )		EC:6.3.3.2	KO:K01934	One carbon pool by folate $ Metabolic pathways	5-formyltetrahydrofolate cyclo-ligase [EC:6.3.3.2]	CDS|gi|254468298|ref|ZP_05081704.1| 5,10-methenyltetrahydrofolate synthetase [beta proteobacterium KB13]
NB46_00682		2562801750		Sulfate permease and related transporters (MFS superfamily)		146.873	( 11 )		29.5037	( 5 )		703.518	( 131 )		216.097	( 25 )		141.729	( 30 )		219.864	( 16 )		17.1897	( 4 )		2.6892	( 2 )		30.8211	( 12 )		188.262	( 10 )		14.0642	( 2 )		0	KO:K03321	NA	sulfate permease, SulP family	CDS|gi|254468854|ref|ZP_05082260.1| sulphate transporter [beta proteobacterium KB13]
#N/A		#N/A		#N/A		49.7726	( 4 )		10.995	( 2 )		280.98	( 77 )		77.2108	( 11 )		51.226	( 6 )		112.69	( 12 )		8.85007	( 0 )		1.77096	( 1 )		28.9628	( 8 )		75.7152	( 2 )		7.09828	( 1 )						CDS|gi|254468505|ref|ZP_05081911.1| hypothetical protein KB13_730 [beta proteobacterium KB13]
NB46_00683		2562801751		hypothetical protein		252.319	( 26 )		68.8601	( 1 )		1311.95	( 82 )		448.687	( 57 )		208.617	( 53 )		549.536	( 47 )		38.9461	( 5 )		6.52248	( 4 )		155.551	( 22 )		379.971	( 26 )		29.6983	( 5 )						CDS|gi|254467898|ref|ZP_05081304.1| hypothetical protein KB13_123 [beta proteobacterium KB13]
NB46_00684		2562801752		hypothetical protein		304.568	( 17 )		23.6136	( 7 )		1088.17	( 230 )		455.151	( 173 )		246.938	( 6 )		669.122	( 220 )		54.9092	( 27 )		10.8648	( 6 )		149.907	( 25 )		426.645	( 56 )		28.7165	( 7 )						CDS|NA
#N/A		#N/A		#N/A		25.6685	( 6 )		4.4052	( 2 )		277.042	( 42 )		99.8251	( 33 )		70.2312	( 17 )		126.031	( 15 )		7.10983	( 1 )		1.5568	( 1 )		12.133	( 3 )		91.2408	( 6 )		6.11366	( 2 )						CDS|gi|254467855|ref|ZP_05081261.1| hypothetical protein KB13_79 [beta proteobacterium KB13]
NB46_00685		2562801753		NADPH:quinone reductase and related Zn-dependent oxidoreductases		100.529	( 4 )		21.8149	( 5 )		374.119	( 99 )		124.356	( 36 )		51.7321	( 23 )		146.897	( 21 )		13.2293	( 6 )		2.29305	( 1 )		75.8196	( 15 )		115.274	( 11 )		14.3015	( 2 )						CDS|gi|389681908|ref|ZP_10173252.1| oxidoreductase, zinc-binding dehydrogenase family [Pseudomonas chlororaphis O6]
NB46_00686		2562801754		hypothetical protein		146.75	( 14 )		19.0763	( 5 )		923.021	( 192 )		379.879	( 193 )		136.528	( 36 )		519.805	( 28 )		38.3341	( 11 )		6.66802	( 1 )		104.853	( 9 )		425.814	( 32 )		46.5252	( 10 )						CDS|gi|254469054|ref|ZP_05082460.1| conserved hypothetical protein [beta proteobacterium KB13]
NB46_00687		2562801755		Arabinose efflux permease		66.7475	( 3 )		7.6488	( 4 )		395.358	( 27 )		101.102	( 35 )		39.0984	( 17 )		215.9	( 22 )		9.49545	( 3 )		2.34159	( 1 )		28.3594	( 7 )		166.98	( 19 )		11.2392	( 3 )						CDS|gi|254468777|ref|ZP_05082183.1| major facilitator family transporter [beta proteobacterium KB13]
NB46_00688		2562801756		putative C-S lyase		96.0663	( 3 )		9.01013	( 1 )		545.041	( 111 )		189.886	( 27 )		85.9084	( 30 )		235.233	( 6 )		12.8332	( 4 )		4.64997	( 2 )		70.8683	( 16 )		255.985	( 37 )		17.1983	( 2 )		EC:2.6.1.-	KO:K00842	NA	aminotransferase [EC:2.6.1.-]	CDS|gi|254468732|ref|ZP_05082138.1| aminotransferase [beta proteobacterium KB13]
NB46_00689		2562801757		methionine-R-sulfoxide reductase		133.241	( 3 )		179.914	( 23 )		862.707	( 19 )		362.508	( 37 )		197.828	( 23 )		717.045	( 51 )		106.916	( 9 )		17.9377	( 5 )		435.35	( 76 )		732.45	( 80 )		226.958	( 14 )						CDS|gi|254469053|ref|ZP_05082459.1| hypothetical protein KB13_1279 [beta proteobacterium KB13]
#N/A		#N/A		#N/A		24.2644	( 6 )		29.1414	( 11 )		199.497	( 46 )		89.2298	( 27 )		52.3098	( 7 )		225.075	( 5 )		25.3234	( 3 )		4.24179	( 2 )		84.6694	( 1 )		199.397	( 21 )		42.9917	( 4 )						CDS|gi|254468699|ref|ZP_05082105.1| hypothetical protein KB13_924 [beta proteobacterium KB13]
NB46_00690		2562801758		O-acetylhomoserine sulfhydrylase (EC 2.5.1.49)		63.1995	( 30 )		15.4914	( 8 )		892.516	( 197 )		385.399	( 79 )		96.9911	( 30 )		793.749	( 80 )		28.7809	( 6 )		7.63053	( 5 )		74.0676	( 12 )		660.279	( 112 )		27.243	( 7 )		EC:2.5.1.49	KO:K01740	Cysteine and methionine metabolism $ Metabolic pathways	O-acetylhomoserine (thiol)-lyase [EC:2.5.1.49]	CDS|gi|118594854|ref|ZP_01552201.1| O-acetylhomoserine/O-acetylserine sulfhydrylase [Methylophilales bacterium HTCC2181]
NB46_00691		2562801759		Predicted flavoprotein involved in K+ transport		135.547	( 13 )		18.2953	( 4 )		976.156	( 106 )		452.365	( 81 )		171.968	( 28 )		687.166	( 33 )		45.6983	( 6 )		10.8126	( 3 )		193.571	( 23 )		756.514	( 101 )		48.2069	( 15 )		0	KO:K00492	Histidine metabolism $ Chlorocyclohexane and chlorobenzene degradation $ Bisphenol degradation $ Toluene degradation $ Polycyclic aromatic hydrocarbon degradation $ Naphthalene degradation $ Aminobenzoate degradation $ Limonene and pinene degradation $ Metabolic pathways $ Microbial metabolism in diverse environments	0	CDS|gi|118594855|ref|ZP_01552202.1| monooxygenase, flavin-binding family protein [Methylophilales bacterium HTCC2181]
NB46_00692		2562801760		Electron transfer DM13		52.575	( 10 )		10.2443	( 4 )		217.045	( 49 )		108.327	( 36 )		47.3978	( 15 )		131.581	( 28 )		15.2985	( 7 )		3.3802	( 1 )		38.0341	( 7 )		107.275	( 8 )		21.3517	( 4 )						CDS|chromosome, SARB5_0428, conserved hypothetical protein, 378282 - 378752 [alpha proteobacterium HIMB5]
NB46_00693		2562801761		O-6-methylguanine DNA methyltransferase		36.121	( 9 )		5.74314	( 2 )		226.718	( 48 )		91.9635	( 43 )		43.2815	( 11 )		116.833	( 1 )		9.22702	( 1 )		2.49888	( 1 )		34.9952	( 4 )		70.2537	( 4 )		8.62474	( 1 )		EC:2.1.1.63	KO:K00567	NA	methylated-DNA-[protein]-cysteine S-methyltransferase [EC:2.1.1.63]	CDS|gi|254467949|ref|ZP_05081355.1| 6-O-methylguanine DNA methyltransferase [beta proteobacterium KB13]
NB46_00694		2562801762		Predicted membrane-associated, metal-dependent hydrolase		57.9184	( 4 )		15.9297	( 4 )		212.813	( 17 )		90.0604	( 20 )		80.401	( 13 )		133.403	( 18 )		17.691	( 6 )		2.78998	( 1 )		48.6717	( 3 )		111.894	( 20 )		23.5044	( 1 )						CDS|gi|254468915|ref|ZP_05082321.1| sulfatase [beta proteobacterium KB13]
NB46_00695		2562801763		hypothetical protein		1.26488	( 0 )		1.67754	( 2 )		5.19414	( 2 )		3.98216	( 1 )		7.51126	( 2 )		5.38255	( 2 )		1.10859	( 0 )		0.295149	( 0 )		2.46641	( 1 )		2.98321	( 1 )		2.48445	( 1 )						CDS|NA
NB46_00696		2562801764		transcriptional regulator, AlpA family		27.3225	( 2 )		3.65552	( 1 )		153.381	( 34 )		59.5525	( 15 )		34.8775	( 3 )		55.6814	( 8 )		4.14476	( 1 )		0.780384	( 1 )		13.4103	( 8 )		30.2658	( 1 )		2.94075	( 0 )						CDS|gi|254468388|ref|ZP_05081794.1| hypothetical protein KB13_613 [beta proteobacterium KB13]
NB46_00697		2562801765		Uncharacterized protein, 4-oxalocrotonate tautomerase homolog		69.4952	( 14 )		7.11429	( 3 )		474.909	( 126 )		169.351	( 19 )		94.978	( 21 )		150.123	( 11 )		10.9184	( 2 )		1.24524	( 1 )		53.205	( 13 )		78.2575	( 5 )		5.95649	( 2 )						CDS|gi|297538028|ref|YP_003673797.1| 4-oxalocrotonate tautomerase [Methylotenera versatilis 301]
NB46_00698		2562801766		Uncharacterized protein conserved in bacteria		1123.82	( 114 )		570.832	( 21 )		950.417	( 306 )		462.885	( 96 )		569.167	( 233 )		226.948	( 9 )		145.638	( 58 )		26.9732	( 4 )		172.5	( 10 )		194.972	( 22 )		117.642	( 22 )						CDS|gi|254468022|ref|ZP_05081428.1| conserved hypothetical protein [beta proteobacterium KB13]
NB46_00699		2562801767		hypothetical protein		1513.24	( 90 )		1249.06	( 327 )		946.027	( 93 )		535.238	( 175 )		767.539	( 228 )		365.906	( 15 )		244.49	( 74 )		29.1725	( 2 )		228.067	( 33 )		302.572	( 30 )		177.386	( 19 )						CDS|gi|254467950|ref|ZP_05081356.1| conserved hypothetical protein [beta proteobacterium KB13]
NB46_00700		2562801768		Copper chaperone		991.152	( 31 )		390.173	( 119 )		618.912	( 41 )		341.726	( 137 )		367.389	( 89 )		269.569	( 20 )		117.775	( 30 )		13.0448	( 2 )		156.02	( 24 )		187.06	( 17 )		76.4582	( 7 )		0	KO:K08364	NA	periplasmic mercuric ion binding protein	CDS|gi|254468004|ref|ZP_05081410.1| heavy metal-associated domain protein [beta proteobacterium KB13]
NB46_00701		2562801769		hypothetical protein		571.093	( 60 )		219.653	( 11 )		559.349	( 112 )		226.895	( 28 )		202.914	( 21 )		219.222	( 10 )		89.2678	( 35 )		12.0902	( 2 )		78.9783	( 24 )		162.312	( 21 )		77.1819	( 5 )						CDS|gi|254468821|ref|ZP_05082227.1| conserved hypothetical protein [beta proteobacterium KB13]
NB46_00702		2562801770		Co/Zn/Cd efflux system component		181.674	( 12 )		25.6562	( 4 )		866.327	( 104 )		411.641	( 69 )		179.609	( 16 )		333.828	( 39 )		44.6645	( 10 )		8.90406	( 3 )		84.2178	( 19 )		372.531	( 32 )		47.0776	( 7 )						CDS|gi|313201144|ref|YP_004039802.1| cation efflux protein [Methylovorus sp. MP688]
NB46_00703		2562801771		hypothetical protein		1.40469	( 0 )		0.143877	( 0 )		4.36335	( 4 )		2.9967	( 4 )		2.01417	( 1 )		0.577186	( 1 )		0.435879	( 0 )		0.194111	( 0 )		0.154007	( 0 )		1.36723	( 1 )		0.563771	( 0 )						CDS|NA
NB46_00705		2562801773		hypothetical protein		26.5374	( 2 )		12.3779	( 2 )		105.521	( 41 )		53.6779	( 8 )		16.3175	( 0 )		70.7401	( 12 )		7.91645	( 2 )		1.69831	( 0 )		51.9907	( 11 )		56.5239	( 2 )		13.4015	( 3 )						CDS|NA
NB46_00706		2562801774		hypothetical protein		4.66702	( 0 )		5.08541	( 2 )		35.6172	( 16 )		11.2966	( 5 )		9.43388	( 5 )		10.2411	( 1 )		1.22842	( 1 )		0.537859	( 0 )		9.49533	( 4 )		10.4796	( 2 )		3.68387	( 1 )						CDS|NA
NB46_00707		2562801775		hypothetical protein		3.18296	( 1 )		1.90263	( 1 )		26.1411	( 18 )		10.1955	( 0 )		4.24311	( 2 )		8.44152	( 2 )		1.47892	( 0 )		0.303263	( 0 )		4.75995	( 1 )		8.89876	( 4 )		3.20444	( 1 )						CDS|NA
NB46_00708		2562801776		transcriptional regulator, AlpA family		0.64008	( 0 )		0.942504	( 0 )		4.36335	( 4 )		1.1847	( 1 )		2.50132	( 2 )		2.1268	( 1 )		0.330149	( 0 )		0.0849154	( 0 )		0.569464	( 0 )		2.16843	( 1 )		0.934029	( 0 )		0	KO:K07733	NA	prophage regulatory protein	CDS|gi|359397285|ref|ZP_09190317.1| putative transcriptional regulator [Novosphingobium pentaromativorans US6-1]
NB46_00709		2562801777		hypothetical protein		10.1043	( 3 )		6.16201	( 2 )		94.2255	( 44 )		35.1459	( 9 )		21.7843	( 4 )		42.1335	( 3 )		4.25903	( 1 )		0.70769	( 0 )		16.2335	( 2 )		28.7887	( 4 )		3.76973	( 1 )						CDS|NA
NB46_00710		2562801778		Integrase		75.1606	( 16 )		26.1153	( 2 )		441.433	( 73 )		171.956	( 5 )		104.492	( 8 )		177.186	( 17 )		21.8635	( 5 )		2.79835	( 1 )		81.4702	( 4 )		126.433	( 8 )		20.9993	( 4 )						CDS|gi|344339521|ref|ZP_08770450.1| integrase family protein [Thiocapsa marina 5811]
NB46_00712		2562801780		7-cyano-7-deazaguanine reductase		544.898	( 73 )		36.5503	( 8 )		933.69	( 153 )		478.298	( 189 )		288.19	( 66 )		566.766	( 69 )		64.9638	( 8 )		14.5083	( 6 )		227.501	( 12 )		564.622	( 57 )		53.3944	( 4 )		EC:1.7.1.13	KO:K09457	NA	7-cyano-7-deazaguanine reductase [EC:1.7.1.13]	CDS|gi|254468116|ref|ZP_05081522.1| 7-cyano-7-deazaguanine reductase [beta proteobacterium KB13]
NB46_00713		2562801781		condensin subunit Smc		1141.25	( 73 )		142.198	( 23 )		3001.28	( 117 )		1201.34	( 369 )		792.644	( 142 )		1297.75	( 144 )		138.723	( 16 )		22.5461	( 7 )		221.679	( 87 )		1214.72	( 121 )		85.4575	( 18 )		0	KO:K03529	NA	chromosome segregation protein	CDS|gi|254468473|ref|ZP_05081879.1| chromosome segregation protein SMC [beta proteobacterium KB13]
NB46_00714		2562801782		ZipA, C-terminal FtsZ-binding domain		90.4672	( 15 )		13.8724	( 1 )		539.639	( 143 )		238.799	( 78 )		155.559	( 14 )		350.171	( 18 )		38.6529	( 10 )		4.65041	( 3 )		29.757	( 9 )		269.837	( 22 )		16.802	( 5 )						CDS|gi|254467891|ref|ZP_05081297.1| putative ZipA related protein, possibly involved in cell division [beta proteobacterium KB13]
NB46_00715		2562801783		DNA ligase, NAD-dependent		54.5432	( 2 )		79.9012	( 7 )		609.395	( 20 )		272.608	( 23 )		145.236	( 13 )		353.798	( 44 )		44.6815	( 6 )		5.60857	( 2 )		61.1708	( 6 )		388.476	( 49 )		47.5622	( 5 )		EC:6.5.1.2	KO:K01972	DNA replication $ Base excision repair $ Nucleotide excision repair $ Mismatch repair	DNA ligase (NAD+) [EC:6.5.1.2]	CDS|gi|254468809|ref|ZP_05082215.1| DNA ligase, NAD-dependent [beta proteobacterium KB13]
NB46_00716		2562801784		hypothetical protein		84.2397	( 13 )		533.176	( 81 )		840.704	( 118 )		365.987	( 105 )		242.279	( 45 )		637.269	( 91 )		96.6801	( 15 )		13.8984	( 6 )		190.883	( 20 )		607.521	( 91 )		107.352	( 7 )						CDS|gi|254469047|ref|ZP_05082453.1| tetratricopeptide repeat domain protein [beta proteobacterium KB13]
NB46_00717		2562801785		Deacetylases, including yeast histone deacetylase and acetoin utilization protein		38.7893	( 3 )		202.94	( 2 )		321.169	( 28 )		125.291	( 14 )		76.5968	( 23 )		203.573	( 12 )		32.7934	( 4 )		4.91717	( 1 )		54.1555	( 7 )		177.104	( 21 )		29.442	( 2 )						CDS|gi|254467831|ref|ZP_05081237.1| histone deacetylase superfamily protein [beta proteobacterium KB13]
NB46_00718		2562801786		Anaerobic dehydrogenases, typically selenocysteine-containing		287.79	( 9 )		71.1211	( 16 )		2105.2	( 203 )		702.658	( 93 )		242.377	( 72 )		1471.65	( 78 )		106.873	( 22 )		31.356	( 9 )		539.912	( 120 )		1641.09	( 219 )		216.688	( 20 )						CDS|gi|254467897|ref|ZP_05081303.1| molybdopterin dependent oxidoreductase [beta proteobacterium KB13]
NB46_00719		2562801787		hypothetical protein		162.936	( 25 )		52.201	( 14 )		1056.64	( 170 )		466.485	( 73 )		166.585	( 8 )		1686.71	( 147 )		209.735	( 51 )		31.1236	( 11 )		295.539	( 15 )		1345.41	( 129 )		218.336	( 35 )						CDS|gi|254468968|ref|ZP_05082374.1| conserved hypothetical protein [beta proteobacterium KB13]
NB46_00720		2562801788		Metal-dependent hydrolases of the beta-lactamase superfamily I		133.727	( 8 )		29.5065	( 6 )		639.086	( 203 )		264.001	( 53 )		76.264	( 5 )		1212.89	( 78 )		134.881	( 19 )		23.0365	( 9 )		267.65	( 31 )		989.045	( 99 )		149.604	( 26 )		EC:3.1.4.55	KO:K06167	NA	phosphoribosyl 1,2-cyclic phosphate phosphodiesterase [EC:3.1.4.55]	CDS|gi|254468952|ref|ZP_05082358.1| PhnP protein [beta proteobacterium KB13]
NB46_00721		2562801789		hydrolase, TatD family		63.8092	( 12 )		53.9904	( 2 )		313.483	( 15 )		147.516	( 41 )		67.8195	( 6 )		269.206	( 21 )		35.428	( 5 )		6.55503	( 1 )		109.841	( 24 )		289.333	( 46 )		57.2173	( 4 )		EC:3.1.21.-	KO:K03424	NA	TatD DNase family protein [EC:3.1.21.-]	CDS|gi|254467973|ref|ZP_05081379.1| TatD protein [beta proteobacterium KB13]
NB46_00722		2562801790		DNA polymerase III, gamma/tau subunits		32.0025	( 6 )		17.0416	( 4 )		182.218	( 73 )		92.3817	( 12 )		45.9913	( 5 )		151.072	( 13 )		21.2449	( 5 )		3.59867	( 1 )		54.5622	( 10 )		144.774	( 9 )		31.7866	( 2 )						CDS|gi|254468265|ref|ZP_05081671.1| DNA polymerase III, delta subunit, putative [beta proteobacterium KB13]
NB46_00723		2562801791		thymidylate kinase (EC 2.7.4.9)		16.6601	( 5 )		2.91955	( 1 )		74.6656	( 22 )		31.2979	( 11 )		16.3311	( 2 )		45.8171	( 5 )		5.46423	( 2 )		1.09566	( 0 )		11.9036	( 2 )		48.2042	( 5 )		5.44306	( 0 )		EC:2.7.4.9	KO:K00943	Pyrimidine metabolism $ Metabolic pathways	dTMP kinase [EC:2.7.4.9]	CDS|gi|254468768|ref|ZP_05082174.1| thymidylate kinase [beta proteobacterium KB13]
NB46_00724		2562801792		conserved hypothetical protein, YceG family		70.5133	( 5 )		12.2409	( 3 )		274.82	( 24 )		125.724	( 64 )		75.3407	( 8 )		146.241	( 14 )		18.6273	( 6 )		3.4408	( 1 )		40.4993	( 6 )		118.461	( 15 )		25.047	( 4 )		0	KO:K07082	NA	UPF0755 protein	CDS|gi|254468245|ref|ZP_05081651.1| conserved hypothetical protein [beta proteobacterium KB13]
NB46_00725		2562801793		aminodeoxychorismate lyase		36.4693	( 17 )		2.43897	( 1 )		275.912	( 66 )		65.8314	( 1 )		38.173	( 5 )		96.3267	( 4 )		5.957	( 1 )		1.08377	( 1 )		6.94559	( 4 )		58.8323	( 2 )		3.29278	( 2 )		EC:4.1.3.38	KO:K02619	Folate biosynthesis	4-amino-4-deoxychorismate lyase [EC:4.1.3.38]	CDS|gi|254468101|ref|ZP_05081507.1| hypothetical protein KB13_326 [beta proteobacterium KB13]
NB46_00726		2562801794		3-oxoacyl-[acyl-carrier-protein] synthase II (EC 2.3.1.41)		545.847	( 30 )		21.9939	( 5 )		4084.63	( 1149 )		1135.95	( 197 )		582.149	( 164 )		1679.61	( 92 )		105.67	( 24 )		14.3914	( 12 )		143.194	( 93 )		1044.84	( 31 )		29.1226	( 10 )		EC:2.3.1.179	KO:K09458	Fatty acid biosynthesis $ Metabolic pathways	3-oxoacyl-[acyl-carrier-protein] synthase II [EC:2.3.1.179]	CDS|gi|254468229|ref|ZP_05081635.1| 3-oxoacyl-(acyl-carrier-protein) synthase 2 [beta proteobacterium KB13]
NB46_00727		2562801795		acyl carrier protein		937.733	( 68 )		54.5422	( 10 )		2954.87	( 529 )		1025.67	( 161 )		619.724	( 38 )		1442.94	( 71 )		110.822	( 15 )		13.3955	( 11 )		416.798	( 111 )		840.963	( 21 )		27.1672	( 12 )		0	KO:K02078	NA	acyl carrier protein	CDS|gi|254468381|ref|ZP_05081787.1| acyl carrier protein [beta proteobacterium KB13]
NB46_00728		2562801796		3-oxoacyl-[acyl-carrier-protein] reductase (EC 1.1.1.100)		56.0594	( 15 )		10.2825	( 3 )		453	( 38 )		154.471	( 28 )		58.3596	( 12 )		276.712	( 33 )		17.7456	( 3 )		3.13366	( 2 )		19.1099	( 1 )		246.817	( 14 )		9.2511	( 2 )		EC:1.1.1.100	KO:K00059	Fatty acid biosynthesis $ Biosynthesis of unsaturated fatty acids $ Metabolic pathways	3-oxoacyl-[acyl-carrier protein] reductase [EC:1.1.1.100]	CDS|gi|254469058|ref|ZP_05082464.1| 3-oxoacyl-(acyl-carrier-protein) reductase [beta proteobacterium KB13]
NB46_00729		2562801797		[Acyl-carrier-protein] S-malonyltransferase (EC 2.3.1.39)		58.4427	( 17 )		5.51704	( 1 )		384.714	( 24 )		112.133	( 31 )		50.3539	( 12 )		180.944	( 35 )		12.9469	( 2 )		2.7052	( 1 )		17.8545	( 2 )		205.659	( 30 )		6.77892	( 1 )		EC:2.3.1.39	KO:K00645	Fatty acid biosynthesis $ Metabolic pathways	[acyl-carrier-protein] S-malonyltransferase [EC:2.3.1.39]	CDS|gi|254467868|ref|ZP_05081274.1| malonyl CoA-acyl carrier protein transacylase [beta proteobacterium KB13]
NB46_00730		2562801798		3-oxoacyl-[acyl-carrier-protein] synthase III (EC 2.3.1.41)		171.716	( 16 )		12.049	( 5 )		1095.27	( 263 )		383.702	( 143 )		227.242	( 47 )		464.07	( 27 )		36.4718	( 6 )		5.97637	( 2 )		50.9419	( 9 )		425.801	( 29 )		21.1915	( 4 )		EC:2.3.1.180	KO:K00648	Fatty acid biosynthesis $ Metabolic pathways	3-oxoacyl-[acyl-carrier-protein] synthase III [EC:2.3.1.180]	CDS|gi|254468037|ref|ZP_05081443.1| 3-oxoacyl-(acyl-carrier protein) synthase III [beta proteobacterium KB13]
NB46_00731		2562801799		phosphate:acyl-[acyl carrier protein] acyltransferase		303.279	( 34 )		15.6058	( 5 )		939.86	( 190 )		354.789	( 26 )		159.025	( 47 )		600.156	( 59 )		58.522	( 7 )		8.641	( 5 )		64.53	( 13 )		494.428	( 53 )		25.6992	( 6 )		EC:2.3.1.15	KO:K03621	Glycerolipid metabolism $ Glycerophospholipid metabolism $ Metabolic pathways	glycerol-3-phosphate acyltransferase PlsX [EC:2.3.1.15]	CDS|gi|254467823|ref|ZP_05081229.1| fatty acid/phospholipid synthesis protein PlsX [beta proteobacterium KB13]
NB46_00732		2562801800		LSU ribosomal protein L32P		399.962	( 13 )		37.7396	( 6 )		864.021	( 211 )		342.602	( 26 )		135.695	( 32 )		551.768	( 87 )		66.8695	( 11 )		8.25712	( 5 )		92.3465	( 66 )		421.391	( 35 )		24.2804	( 8 )		0	KO:K02911	Ribosome	large subunit ribosomal protein L32	CDS|gi|254467849|ref|ZP_05081255.1| ribosomal protein L32 [beta proteobacterium KB13]
NB46_00733		2562801801		Predicted metal-binding, possibly nucleic acid-binding protein		786.677	( 32 )		41.8542	( 7 )		1157.88	( 210 )		440.111	( 56 )		195.782	( 6 )		794.825	( 131 )		104.624	( 21 )		14.4319	( 7 )		160.023	( 97 )		657.623	( 58 )		38.4618	( 18 )		0	KO:K07040	NA	uncharacterized protein	CDS|gi|254468788|ref|ZP_05082194.1| conserved hypothetical protein [beta proteobacterium KB13]
NB46_00734		2562801802		acetyl-CoA carboxylase, biotin carboxylase subunit		1072.29	( 103 )		185.334	( 10 )		2937.94	( 654 )		803.489	( 68 )		480.335	( 95 )		933.774	( 54 )		89.2	( 37 )		12.0378	( 6 )		194.348	( 39 )		684.958	( 45 )		43.9462	( 6 )		EC:6.4.1.1	KO:K01959	Citrate cycle (TCA cycle) $ Pyruvate metabolism $ Metabolic pathways $ Microbial metabolism in diverse environments	pyruvate carboxylase subunit A [EC:6.4.1.1]	CDS|gi|254468435|ref|ZP_05081841.1| acetyl-CoA carboxylase, biotin carboxylase [beta proteobacterium KB13]
NB46_00735		2562801803		oxaloacetate decarboxylase alpha subunit		1292.89	( 49 )		145.285	( 7 )		2882.04	( 360 )		892.584	( 32 )		479.314	( 93 )		892.784	( 88 )		71.2868	( 17 )		10.8124	( 5 )		109.836	( 29 )		660.688	( 57 )		30.3711	( 5 )		EC:6.4.1.1	KO:K01960	Citrate cycle (TCA cycle) $ Pyruvate metabolism $ Metabolic pathways $ Microbial metabolism in diverse environments	pyruvate carboxylase subunit B [EC:6.4.1.1]	CDS|gi|254467899|ref|ZP_05081305.1| oxaloacetate decarboxylase alpha subunit [beta proteobacterium KB13]
NB46_00736		2562801804		MAF protein		95.3456	( 22 )		13.7393	( 4 )		332.324	( 34 )		101.919	( 22 )		87.8956	( 16 )		100.409	( 18 )		11.2725	( 4 )		1.69428	( 1 )		11.4595	( 3 )		74.7854	( 3 )		4.1797	( 1 )		0	KO:K06287	NA	septum formation protein	CDS|gi|254468547|ref|ZP_05081953.1| maf-like protein [beta proteobacterium KB13]
NB46_00737		2562801805		Predicted methyltransferases		55.8235	( 10 )		12.2419	( 1 )		160.524	( 17 )		56.2725	( 23 )		49.892	( 8 )		62.3765	( 6 )		8.34857	( 2 )		1.2292	( 1 )		12.4267	( 1 )		36.9685	( 3 )		3.37812	( 1 )		EC:2.1.1.198	KO:K07056	NA	16S rRNA (cytidine1402-2'-O)-methyltransferase [EC:2.1.1.198]	CDS|gi|254468578|ref|ZP_05081984.1| uroporphyrin-III C/tetrapyrrole (Corrin/Porphyri n) methyltransferase [beta proteobacterium KB13]
NB46_00738		2562801806		RNase HII (EC 3.1.26.4)		33.0463	( 13 )		5.34968	( 2 )		182.186	( 8 )		65.6133	( 23 )		57.3354	( 14 )		70.0324	( 2 )		11.4477	( 4 )		1.63346	( 1 )		8.3648	( 1 )		47.0854	( 2 )		5.98083	( 1 )		EC:3.1.26.4	KO:K03470	DNA replication	ribonuclease HII [EC:3.1.26.4]	CDS|gi|254467826|ref|ZP_05081232.1| ribonuclease HII [beta proteobacterium KB13]
NB46_00739		2562801807		lipid-A-disaccharide synthase (EC 2.4.1.182)		79.9848	( 7 )		7.27288	( 4 )		196.583	( 20 )		92.3429	( 25 )		62.7785	( 4 )		129.013	( 8 )		17.9698	( 4 )		2.68082	( 2 )		28.4851	( 3 )		82.2315	( 5 )		9.31892	( 1 )		EC:2.4.1.182	KO:K00748	Lipopolysaccharide biosynthesis $ Metabolic pathways	lipid-A-disaccharide synthase [EC:2.4.1.182]	CDS|gi|254468198|ref|ZP_05081604.1| lipid-A-disaccharide synthase [beta proteobacterium KB13]
NB46_00740		2562801808		acyl-[acyl-carrier-protein]--UDP-N-acetylglucosamine O-acyltransferase (EC 2.3.1.129)		219.962	( 13 )		34.3452	( 13 )		750.466	( 76 )		333.023	( 134 )		161.083	( 18 )		548.584	( 37 )		67.6497	( 32 )		10.1453	( 5 )		145.941	( 4 )		377.257	( 17 )		27.3562	( 5 )		EC:2.3.1.129	KO:K00677	Lipopolysaccharide biosynthesis $ Metabolic pathways	UDP-N-acetylglucosamine acyltransferase [EC:2.3.1.129]	CDS|gi|253996525|ref|YP_003048589.1| acyl-(acyl-carrier-protein)--UDP-N-acetylglucosamine O-acyltransferase [Methylotenera mobilis JLW8]
NB46_00741		2562801809		3-hydroxyacyl-[acyl-carrier-protein] dehydratase (EC 4.2.1.-)		166.844	( 6 )		31.4063	( 2 )		462.197	( 80 )		203.803	( 36 )		108.428	( 10 )		358.827	( 59 )		38.9447	( 8 )		7.37535	( 2 )		81.4753	( 7 )		278.781	( 21 )		28.4891	( 6 )		EC:4.2.1.59	KO:K02372	Fatty acid biosynthesis $ Metabolic pathways	3-hydroxyacyl-[acyl-carrier-protein] dehydratase [EC:4.2.1.59]	CDS|gi|253996526|ref|YP_003048590.1| (3R)-hydroxymyristoyl-ACP dehydratase [Methylotenera mobilis JLW8]
NB46_00742		2562801810		UDP-3-O-[3-hydroxymyristoyl] glucosamine N-acyltransferase (EC 2.3.1.191)		340.662	( 92 )		69.2276	( 40 )		1302.12	( 286 )		534.552	( 182 )		238.249	( 93 )		698.221	( 77 )		114.734	( 58 )		11.7021	( 5 )		194.604	( 113 )		462.75	( 26 )		48.3232	( 15 )		EC:2.3.1.191	KO:K02536	Lipopolysaccharide biosynthesis $ Metabolic pathways	UDP-3-O-[3-hydroxymyristoyl] glucosamine N-acyltransferase [EC:2.3.1.191]	CDS|gi|254468487|ref|ZP_05081893.1| UDP-3-O-(3-hydroxymyristoyl) glucosamine N-acyltransferase [beta proteobacterium KB13]
NB46_00743		2562801811		periplasmic chaperone for outer membrane proteins Skp		1912.75	( 324 )		267.419	( 91 )		6328.65	( 324 )		2770.98	( 801 )		944.179	( 194 )		3211.08	( 691 )		397.534	( 108 )		38.2241	( 17 )		715.512	( 297 )		1933.39	( 122 )		158.425	( 74 )		0	KO:K06142	NA	outer membrane protein	CDS|gi|254468864|ref|ZP_05082270.1| outer membrane chaperone Skp [beta proteobacterium KB13]
NB46_00744		2562801812		Beta-barrel assembly machine subunit BamA		1509.29	( 198 )		155.374	( 35 )		2167.56	( 115 )		929.236	( 264 )		424.767	( 65 )		1610.39	( 103 )		194.693	( 24 )		22.3822	( 10 )		557.544	( 183 )		1171.5	( 105 )		184.127	( 20 )		0	KO:K07277	NA	outer membrane protein insertion porin family	CDS|gi|254468700|ref|ZP_05082106.1| outer membrane protein assembly complex, YaeT protein [beta proteobacterium KB13]
NB46_00745		2562801813		1-deoxy-D-xylulose 5-phosphate reductoisomerase (EC 1.1.1.267)		37.3714	( 9 )		5.17066	( 3 )		389.252	( 42 )		138.513	( 24 )		57.2512	( 9 )		208.334	( 17 )		18.3712	( 6 )		2.41785	( 1 )		28.7122	( 3 )		161.614	( 8 )		6.13901	( 1 )		EC:1.1.1.267	KO:K00099	Terpenoid backbone biosynthesis $ Metabolic pathways $ Biosynthesis of secondary metabolites	1-deoxy-D-xylulose-5-phosphate reductoisomerase [EC:1.1.1.267]	CDS|gi|254467916|ref|ZP_05081322.1| 1-deoxy-D-xylulose 5-phosphate reductoisomerase [beta proteobacterium KB13]
NB46_00746		2562801814		Predicted CDP-diglyceride synthetase/phosphatidate cytidylyltransferase		23.2461	( 2 )		2.81093	( 2 )		146.901	( 7 )		54.3898	( 23 )		22.8198	( 0 )		94.2718	( 9 )		8.11192	( 3 )		1.1039	( 0 )		18.4903	( 2 )		86.7887	( 8 )		4.02394	( 1 )		EC:2.7.7.41	KO:K00981	Glycerophospholipid metabolism $ Metabolic pathways $ Phosphatidylinositol signaling system	phosphatidate cytidylyltransferase [EC:2.7.7.41]	CDS|gi|254468766|ref|ZP_05082172.1| phosphatidate cytidylyltransferase [beta proteobacterium KB13]
NB46_00747		2562801815		undecaprenyl diphosphate synthase		143.05	( 9 )		26.1407	( 7 )		963.07	( 67 )		369.302	( 149 )		257.495	( 105 )		406.963	( 68 )		42.1044	( 8 )		6.19483	( 4 )		106.83	( 5 )		337.174	( 14 )		24.1664	( 4 )		EC:2.5.1.31	KO:K00806	Terpenoid backbone biosynthesis $ Biosynthesis of secondary metabolites	undecaprenyl diphosphate synthase [EC:2.5.1.31]	CDS|gi|254468133|ref|ZP_05081539.1| undecaprenyl pyrophosphate synthetase 1 [beta proteobacterium KB13]
NB46_00748		2562801816		ribosome recycling factor		254.534	( 4 )		45.2522	( 12 )		1610.7	( 336 )		661.938	( 163 )		447.99	( 103 )		637.638	( 89 )		70.1479	( 14 )		9.3082	( 4 )		148.121	( 21 )		590.692	( 18 )		53.0057	( 6 )		0	KO:K02838	NA	ribosome recycling factor	CDS|gi|254467840|ref|ZP_05081246.1| ribosome recycling factor [beta proteobacterium KB13]
NB46_00749		2562801817		uridylate kinase (EC 2.7.4.22)		207.431	( 13 )		34.1339	( 8 )		864.869	( 162 )		393.631	( 104 )		220.523	( 73 )		360.91	( 27 )		47.9505	( 6 )		8.05505	( 1 )		112.607	( 13 )		440.382	( 31 )		54.4788	( 6 )		EC:2.7.4.22	KO:K09903	Pyrimidine metabolism $ Metabolic pathways	uridylate kinase [EC:2.7.4.22]	CDS|gi|254468905|ref|ZP_05082311.1| uridylate kinase [beta proteobacterium KB13]
NB46_00750		2562801818		translation elongation factor Ts (EF-Ts)		217.916	( 15 )		80.0634	( 9 )		1507.86	( 293 )		543.668	( 79 )		549.862	( 74 )		574.928	( 78 )		71.8799	( 14 )		7.43222	( 3 )		59.2663	( 26 )		436.609	( 38 )		29.8441	( 9 )		0	KO:K02357	NA	elongation factor Ts	CDS|gi|254468878|ref|ZP_05082284.1| translation elongation factor Ts [beta proteobacterium KB13]
NB46_00751		2562801819		SSU ribosomal protein S2P		202.129	( 47 )		93.6539	( 12 )		1165.69	( 176 )		417.749	( 51 )		523.838	( 119 )		523.361	( 94 )		79.1622	( 10 )		7.93729	( 4 )		112.099	( 86 )		501.933	( 71 )		31.8504	( 10 )		0	KO:K02967	Ribosome	small subunit ribosomal protein S2	CDS|gi|254467948|ref|ZP_05081354.1| ribosomal protein S2 [beta proteobacterium KB13]
NB46_00752		2562801820		methionine aminopeptidase, type I (EC 3.4.11.18)		170.669	( 19 )		24.2224	( 5 )		1145.65	( 99 )		416.374	( 56 )		179.494	( 34 )		419.418	( 25 )		32.2907	( 3 )		9.23563	( 3 )		122.879	( 19 )		444.757	( 59 )		27.025	( 3 )		EC:3.4.11.18	KO:K01265	NA	methionyl aminopeptidase [EC:3.4.11.18]	CDS|gi|254468073|ref|ZP_05081479.1| methionine aminopeptidase, type I [beta proteobacterium KB13]
NB46_00753		2562801821		UTP--GlnB (protein PII) uridylyltransferase, GlnD		37.7601	( 7 )		3.69275	( 2 )		421.078	( 40 )		154.908	( 29 )		66.5718	( 15 )		214.62	( 6 )		17.2366	( 4 )		2.77812	( 2 )		22.9899	( 4 )		173.557	( 11 )		9.67854	( 4 )		EC:2.7.7.59	KO:K00990	Two-component system	[protein-PII] uridylyltransferase [EC:2.7.7.59]	CDS|gi|254468119|ref|ZP_05081525.1| protein-P-II uridylyltransferase [beta proteobacterium KB13]
NB46_00754		2562801822		amino acid/peptide transporter (Peptide:H+ symporter), bacterial		15.5389	( 2 )		2.48206	( 1 )		199.497	( 46 )		66.3678	( 23 )		35.5961	( 3 )		90.5644	( 7 )		6.10273	( 0 )		1.14435	( 1 )		19.1994	( 2 )		83.9427	( 12 )		4.06912	( 1 )		0	KO:K03305	NA	proton-dependent oligopeptide transporter, POT family	CDS|gi|254467940|ref|ZP_05081346.1| proton/peptide symporter family protein [beta proteobacterium KB13]
NB46_00755		2562801823		Bacterial lipocalin		60.999	( 13 )		66.1154	( 19 )		556.389	( 99 )		281.686	( 65 )		111.655	( 20 )		556.52	( 54 )		49.5261	( 11 )		6.94256	( 2 )		178.852	( 31 )		428.736	( 57 )		48.9094	( 13 )		0	KO:K03098	NA	apolipoprotein D and lipocalin family protein	CDS|gi|254468024|ref|ZP_05081430.1| lipocalin family protein [beta proteobacterium KB13]
NB46_00756		2562801824		Delta-9 acyl-phospholipid desaturase (EC 1.14.19.-)		62.1554	( 5 )		28.1492	( 5 )		532.02	( 232 )		220.966	( 52 )		78.7442	( 30 )		251.121	( 19 )		34.2215	( 1 )		4.58992	( 1 )		109.465	( 14 )		255.085	( 34 )		44.323	( 3 )		EC:1.14.19.1	KO:K00507	Biosynthesis of unsaturated fatty acids $ PPAR signaling pathway	stearoyl-CoA desaturase (delta-9 desaturase) [EC:1.14.19.1]	CDS|gi|254468516|ref|ZP_05081922.1| palmitoyl-monogalactosyldiacylglycerol delta-7 desaturase [beta proteobacterium KB13]
NB46_00757		2562801825		Predicted NAD/FAD-binding protein		54.5455	( 4 )		11.5616	( 5 )		452.222	( 64 )		153.965	( 47 )		65.0296	( 29 )		194.42	( 12 )		24.7019	( 0 )		3.03668	( 1 )		72.4067	( 11 )		137.494	( 13 )		11.1438	( 3 )						CDS|gi|254468474|ref|ZP_05081880.1| amine oxidase [beta proteobacterium KB13]
NB46_00758		2562801826		Uncharacterized conserved protein		25.9452	( 8 )		3.53513	( 1 )		269.484	( 35 )		86.9379	( 6 )		38.5722	( 7 )		128.029	( 12 )		15.2575	( 3 )		2.28039	( 1 )		29.356	( 10 )		116.122	( 5 )		8.98983	( 3 )		0	KO:K09701	NA	hypothetical protein	CDS|gi|254468825|ref|ZP_05082231.1| conserved hypothetical protein [beta proteobacterium KB13]
NB46_00759		2562801827		cyclopropane-fatty-acyl-phospholipid synthase (EC 2.1.1.79)		25.3549	( 1 )		6.5731	( 2 )		314.463	( 19 )		117.234	( 43 )		48.0111	( 11 )		172.788	( 14 )		20.6145	( 8 )		2.21175	( 1 )		33.0511	( 4 )		133.826	( 11 )		10.7069	( 2 )		EC:2.1.1.79	KO:K00574	NA	cyclopropane-fatty-acyl-phospholipid synthase [EC:2.1.1.79]	CDS|gi|254468149|ref|ZP_05081555.1| cyclopropane-fatty-acyl-phospholipid synthase [beta proteobacterium KB13]
NB46_00760		2562801828		hypothetical protein		16.2736	( 1 )		3.58502	( 2 )		180.465	( 30 )		71.0334	( 46 )		35.6168	( 12 )		102.958	( 11 )		11.5512	( 4 )		1.53261	( 1 )		20.5921	( 9 )		87.2859	( 10 )		7.01541	( 1 )						CDS|gi|387891710|ref|YP_006322007.1| O-antigen polymerase family protein/toluene tolerance protein [Pseudomonas fluorescens A506]
NB46_00761		2562801829		FAD dependent oxidoreductase		17.3718	( 3 )		3.85814	( 1 )		204.238	( 72 )		70.3897	( 35 )		26.6707	( 14 )		90.8094	( 15 )		9.6625	( 5 )		1.23327	( 0 )		19.7743	( 3 )		74.1147	( 5 )		5.56108	( 0 )						CDS|gi|254468695|ref|ZP_05082101.1| hypothetical protein KB13_920 [beta proteobacterium KB13]
NB46_00762		2562801830		Predicted O-linked N-acetylglucosamine transferase, SPINDLY family		73.0085	( 3 )		12.9671	( 1 )		557.864	( 51 )		184.33	( 71 )		80.8455	( 22 )		272.219	( 26 )		26.8835	( 9 )		4.66626	( 3 )		47.6085	( 6 )		196.615	( 15 )		11.7781	( 2 )						CDS|gi|254468836|ref|ZP_05082242.1| UDP-N-acetylglucosamine--peptide N-acetylglucosaminyltransferase, putative [beta proteobacterium KB13]
NB46_00763		2562801831		Permeases of the drug/metabolite transporter (DMT) superfamily		11.6293	( 2 )		2.90193	( 1 )		98.8762	( 23 )		40.7529	( 10 )		21.7257	( 13 )		43.0404	( 4 )		4.35957	( 0 )		1.10805	( 1 )		9.63457	( 1 )		35.8213	( 5 )		3.37259	( 1 )						CDS|gi|254468253|ref|ZP_05081659.1| conserved hypothetical protein [beta proteobacterium KB13]
NB46_00764		2562801832		tRNA dimethylallyltransferase		47.8209	( 5 )		8.50318	( 1 )		235.804	( 77 )		88.5632	( 23 )		46.2024	( 6 )		141.306	( 2 )		10.3994	( 1 )		2.59986	( 1 )		29.84	( 3 )		124.926	( 14 )		6.94784	( 2 )		EC:2.5.1.75	KO:K00791	Zeatin biosynthesis $ Metabolic pathways $ Biosynthesis of secondary metabolites	tRNA dimethylallyltransferase [EC:2.5.1.75]	CDS|gi|254468163|ref|ZP_05081569.1| tRNA delta(2)-isopentenylpyrophosphate transferase [beta proteobacterium KB13]
NB46_00765		2562801833		N-acetylmuramoyl-L-alanine amidase		94.4003	( 4 )		17.1942	( 1 )		397.791	( 56 )		158.46	( 58 )		68.1801	( 26 )		226.884	( 22 )		23.2958	( 4 )		4.40778	( 3 )		45.6015	( 4 )		209.38	( 16 )		16.6001	( 2 )		EC:3.5.1.28	KO:K01448	NA	N-acetylmuramoyl-L-alanine amidase [EC:3.5.1.28]	CDS|gi|254467993|ref|ZP_05081399.1| N-acetylmuramoyl-l-alanine amidase, amic protein [beta proteobacterium KB13]
NB46_00766		2562801834		tRNA threonylcarbamoyl adenosine modification protein YjeE		43.0164	( 2 )		3.92173	( 1 )		212.468	( 18 )		67.8338	( 4 )		55.1911	( 19 )		77.6451	( 7 )		7.96351	( 1 )		1.69057	( 1 )		17.8781	( 3 )		92.2342	( 4 )		7.70545	( 0 )		0	KO:K06925	NA	tRNA threonylcarbamoyladenosine biosynthesis protein TsaE	CDS|gi|254468411|ref|ZP_05081817.1| uncharacterised P-loop hydrolase UPF0079 [beta proteobacterium KB13]
NB46_00767		2562801835		epoxyqueuosine reductase		64.1859	( 15 )		9.09915	( 3 )		462.526	( 107 )		154.499	( 41 )		79.1654	( 41 )		296.256	( 28 )		18.6332	( 9 )		4.75545	( 2 )		102.922	( 20 )		262.093	( 21 )		15.1076	( 0 )						CDS|gi|254468946|ref|ZP_05082352.1| hypothetical protein KB13_1171 [beta proteobacterium KB13]
NB46_00768		2562801836		Glucose-6-phosphate isomerase		1148.81	( 239 )		104.47	( 9 )		1890.66	( 165 )		679.023	( 226 )		510.122	( 78 )		779.871	( 67 )		94.6421	( 12 )		9.52681	( 6 )		204.754	( 106 )		626.86	( 48 )		37.8778	( 4 )		EC:5.3.1.9	KO:K01810	Glycolysis / Gluconeogenesis $ Pentose phosphate pathway $ Starch and sucrose metabolism $ Amino sugar and nucleotide sugar metabolism $ Metabolic pathways $ Biosynthesis of secondary metabolites $ Microbial metabolism in diverse environments	glucose-6-phosphate isomerase [EC:5.3.1.9]	CDS|gi|254468891|ref|ZP_05082297.1| glucose-6-phosphate isomerase [beta proteobacterium KB13]
NB46_00769		2562801837		signal peptide peptidase SppA, 36K type		108.506	( 8 )		14.8971	( 6 )		769.524	( 125 )		273.283	( 26 )		109.121	( 14 )		507.463	( 50 )		35.8506	( 7 )		7.4726	( 3 )		129.395	( 2 )		553.578	( 61 )		32.6227	( 9 )		EC:3.4.21.-	KO:K04773	NA	protease IV [EC:3.4.21.-]	CDS|gi|254468276|ref|ZP_05081682.1| peptidase S49 [beta proteobacterium KB13]
NB46_00770		2562801838		Ferredoxin subunits of nitrite reductase and ring-hydroxylating dioxygenases		61.4919	( 8 )		8.24672	( 4 )		382.547	( 81 )		144.258	( 19 )		57.9734	( 2 )		243.209	( 23 )		20.1144	( 5 )		3.52613	( 2 )		100.424	( 5 )		226.703	( 25 )		15.7226	( 2 )						CDS|gi|254467925|ref|ZP_05081331.1| hypothetical protein KB13_150 [beta proteobacterium KB13]
NB46_00771		2562801839		haloacid dehalogenase superfamily, subfamily IA, variant 1 with third motif having Dx(3-4)D or Dx(3-4)E		25.4854	( 3 )		3.87771	( 3 )		101.705	( 13 )		34.6394	( 3 )		24.3232	( 8 )		65.4426	( 6 )		5.18392	( 1 )		1.20909	( 1 )		10.7526	( 1 )		80.1227	( 17 )		4.57939	( 1 )		EC:3.1.3.18	KO:K01091	Glyoxylate and dicarboxylate metabolism $ Metabolic pathways	phosphoglycolate phosphatase [EC:3.1.3.18]	CDS|gi|254468691|ref|ZP_05082097.1| HAD-superfamily hydrolase [beta proteobacterium KB13]
NB46_00772		2562801840		ribosomal large subunit pseudouridine synthase C (EC 5.4.99.24)		53.3085	( 7 )		8.39257	( 2 )		267.006	( 38 )		103.053	( 44 )		73.002	( 26 )		159.575	( 22 )		18.3247	( 9 )		3.04048	( 2 )		35.5502	( 11 )		154.171	( 19 )		10.5519	( 1 )		EC:5.4.99.24	KO:K06179	NA	23S rRNA pseudouridine955/2504/2580 synthase [EC:5.4.99.24]	CDS|gi|254467985|ref|ZP_05081391.1| ribosomal large subunit pseudouridine synthase C [beta proteobacterium KB13]
NB46_00773		2562801841		RNAse E (EC 3.1.26.12)		959.456	( 70 )		116.742	( 24 )		3120.57	( 508 )		933.867	( 153 )		963.198	( 237 )		2164.93	( 346 )		342.502	( 78 )		36.7499	( 7 )		351.785	( 89 )		2720.57	( 205 )		310.994	( 71 )		EC:3.1.26.12	KO:K08300	RNA degradation	ribonuclease E [EC:3.1.26.12]	CDS|gi|254468764|ref|ZP_05082170.1| ribonuclease E [beta proteobacterium KB13]
NB46_00774		2562801842		Integral membrane protein possibly involved in chromosome condensation		39.7186	( 3 )		4.06169	( 1 )		179.351	( 34 )		60.5158	( 16 )		36.5041	( 11 )		127.918	( 9 )		16.6363	( 4 )		3.17841	( 1 )		16.9634	( 6 )		151.272	( 17 )		19.9884	( 7 )		0	KO:K06199	NA	CrcB protein	CDS|gi|229026538|ref|ZP_04182889.1| Protein crcB 1 [Bacillus cereus AH1272] gi|229020313|ref|ZP_04177080.1| Protein crcB 1 [Bacillus cereus AH1273]
NB46_00775		2562801843		Oligoribonuclease (3'->5' exoribonuclease)		97.4273	( 3 )		8.23398	( 2 )		453.169	( 37 )		145.265	( 3 )		92.5749	( 6 )		247.257	( 22 )		28.157	( 3 )		4.97747	( 2 )		42.8826	( 4 )		240.889	( 38 )		23.1306	( 6 )		EC:3.1.-	KO:K13288	Ribosome biogenesis in eukaryotes	oligoribonuclease [EC:3.1.-.-]	CDS|gi|254468761|ref|ZP_05082167.1| oligoribonuclease [beta proteobacterium KB13]
NB46_00776		2562801844		Zn-dependent protease with chaperone function		199.752	( 52 )		19.2026	( 3 )		1063.97	( 765 )		260.985	( 67 )		158.805	( 4 )		423.577	( 14 )		54.7924	( 1 )		8.23225	( 4 )		167.724	( 39 )		413.586	( 64 )		30.2757	( 11 )		EC:3.4.24.84	KO:K06013	NA	STE24 endopeptidase [EC:3.4.24.84]	CDS|gi|254468936|ref|ZP_05082342.1| Ste24 endopeptidase [beta proteobacterium KB13]
NB46_00777		2562801845		queuosine biosynthesis protein QueD		74.6624	( 6 )		6.36854	( 1 )		428.057	( 244 )		98.5401	( 30 )		53.1992	( 5 )		170.929	( 5 )		14.2075	( 1 )		2.51501	( 1 )		42.0745	( 27 )		140.592	( 21 )		5.97918	( 1 )		EC:4.1.2.50	KO:K01737	Folate biosynthesis $ Metabolic pathways	6-pyruvoyltetrahydropterin/6-carboxytetrahydropterin synthase [EC:4.2.3.12 4.1.2.50]	CDS|gi|254468255|ref|ZP_05081661.1| queuosine biosynthesis protein QueD [beta proteobacterium KB13]
NB46_00778		2562801846		DNA polymerase III, epsilon subunit, Proteobacterial		59.9649	( 7 )		14.5056	( 2 )		207.301	( 47 )		77.9596	( 29 )		43.9195	( 7 )		107.379	( 10 )		11.4722	( 2 )		2.16738	( 1 )		28.2857	( 2 )		129.535	( 10 )		6.83872	( 1 )		EC:2.7.7.7	KO:K02342	Purine metabolism $ Pyrimidine metabolism $ Metabolic pathways $ DNA replication $ Mismatch repair $ Homologous recombination	DNA polymerase III subunit epsilon [EC:2.7.7.7]	CDS|gi|254468292|ref|ZP_05081698.1| DNA polymerase III, epsilon subunit [beta proteobacterium KB13]
NB46_00779		2562801847		RNase HI (EC 3.1.26.4)		60.9633	( 11 )		13.2079	( 1 )		169.068	( 33 )		64.5497	( 6 )		38.6745	( 12 )		96.1979	( 11 )		13.3926	( 2 )		1.96115	( 1 )		23.3247	( 4 )		130.917	( 21 )		10.2099	( 3 )		EC:3.1.26.4	KO:K03469	DNA replication	ribonuclease HI [EC:3.1.26.4]	CDS|gi|254468987|ref|ZP_05082393.1| RNase H [beta proteobacterium KB13]
NB46_00780		2562801848		hypothetical protein		79.0819	( 7 )		10.5976	( 2 )		274.82	( 24 )		104.704	( 18 )		52.4667	( 20 )		145.279	( 4 )		15.0048	( 1 )		2.39784	( 1 )		41.3064	( 4 )		138.071	( 24 )		12.0104	( 1 )						CDS|gi|254468296|ref|ZP_05081702.1| generic methyl-transferase [beta proteobacterium KB13]
NB46_00781		2562801849		hydroxyacylglutathione hydrolase		116.449	( 6 )		22.8874	( 5 )		277.664	( 71 )		116.646	( 41 )		64.2078	( 40 )		150.518	( 15 )		15.2975	( 3 )		3.21892	( 1 )		48.0828	( 4 )		153.743	( 21 )		14.6923	( 1 )		EC:3.1.2.6	KO:K01069	Pyruvate metabolism	hydroxyacylglutathione hydrolase [EC:3.1.2.6]	CDS|gi|254468633|ref|ZP_05082039.1| hydroxyacylglutathione hydrolase [beta proteobacterium KB13]
NB46_00782		2562801850		Soluble lytic murein transglycosylase and related regulatory proteins (some contain LysM/invasin domains)		160.72	( 18 )		23.4952	( 6 )		395.483	( 72 )		167.999	( 47 )		90.8542	( 42 )		202.935	( 22 )		22.8149	( 5 )		3.49758	( 2 )		49.8185	( 18 )		163.932	( 15 )		11.7073	( 5 )		EC:3.2.1.-	KO:K08307	NA	membrane-bound lytic murein transglycosylase D [EC:3.2.1.-]	CDS|gi|254468386|ref|ZP_05081792.1| lytic transglycosylase, catalytic [beta proteobacterium KB13]
NB46_00783		2562801851		ABC-type dipeptide transport system, periplasmic component		120.907	( 5 )		35.7811	( 9 )		469.46	( 119 )		229.687	( 83 )		120.248	( 28 )		648.21	( 46 )		68.1601	( 21 )		9.06186	( 4 )		89.2337	( 34 )		510.831	( 71 )		47.5115	( 21 )		0	KO:K02035	ABC transporters	peptide/nickel transport system substrate-binding protein	CDS|gi|254468060|ref|ZP_05081466.1| extracellular solute-binding protein, family 5 [beta proteobacterium KB13]
NB46_00784		2562801852		ABC-type dipeptide/oligopeptide/nickel transport systems, permease components		84.9362	( 10 )		15.9189	( 4 )		509.215	( 124 )		238.563	( 127 )		100.801	( 24 )		552.809	( 21 )		48.8253	( 16 )		6.36824	( 3 )		51.2495	( 19 )		385.112	( 34 )		26.2035	( 12 )		0	KO:K02033	ABC transporters	peptide/nickel transport system permease protein	CDS|gi|118594825|ref|ZP_01552172.1| peptide ABC transporter, permease protein [Methylophilales bacterium HTCC2181]
NB46_00785		2562801853		ABC-type dipeptide/oligopeptide/nickel transport systems, permease components		78.6689	( 8 )		11.4697	( 4 )		328.573	( 67 )		137.242	( 37 )		37.905	( 12 )		326.326	( 5 )		26.2501	( 2 )		4.5409	( 2 )		41.4423	( 16 )		309.796	( 32 )		17.6939	( 6 )		0	KO:K02034	ABC transporters	peptide/nickel transport system permease protein	CDS|gi|254468488|ref|ZP_05081894.1| binding-protein-dependent transport systems inner membrane component [beta proteobacterium KB13]
NB46_00786		2562801854		Enoyl-[acyl-carrier-protein] reductase [NADH] (EC 1.3.1.9)		330.935	( 10 )		35.1343	( 5 )		1219.1	( 329 )		412.388	( 70 )		159.079	( 16 )		628.177	( 40 )		61.9627	( 9 )		10.889	( 5 )		145.101	( 19 )		609.804	( 81 )		38.2466	( 11 )		EC:1.3.1.10	KO:K00208	Fatty acid biosynthesis $ Metabolic pathways	enoyl-[acyl-carrier protein] reductase I [EC:1.3.1.9 1.3.1.10]	CDS|gi|254468174|ref|ZP_05081580.1| enoyl-(acyl-carrier-protein) reductase [beta proteobacterium KB13]
NB46_00787		2562801855		Parvulin-like peptidyl-prolyl isomerase		1052.56	( 88 )		174.974	( 17 )		2432.59	( 226 )		1211.88	( 145 )		849.11	( 149 )		1894.7	( 37 )		258.377	( 52 )		32.3895	( 16 )		306.171	( 110 )		1400.74	( 83 )		154.475	( 42 )		EC:5.2.1.8	KO:K03770	NA	peptidyl-prolyl cis-trans isomerase D [EC:5.2.1.8]	CDS|gi|254468807|ref|ZP_05082213.1| PpiC-type peptidyl-prolyl cis-trans isomerase [beta proteobacterium KB13]
#N/A		#N/A		#N/A		111.123	( 35 )		7.40111	( 2 )		429.106	( 180 )		172.555	( 27 )		57.9147	( 38 )		296.816	( 21 )		29.2976	( 15 )		3.73587	( 2 )		38.1971	( 3 )		181.497	( 3 )		7.29387	( 3 )						CDS|gi|46143498|ref|ZP_00204489.1| hypothetical protein Aple02001566 [Actinobacillus pleuropneumoniae serovar 1 str. 4074]
NB46_00790		2562801858		ATP-dependent proteinase. Serine peptidase. MEROPS family S16		818.807	( 24 )		284.189	( 17 )		5705.47	( 137 )		2797.95	( 741 )		761.711	( 171 )		2748.65	( 110 )		572.954	( 260 )		50.2134	( 24 )		645.682	( 22 )		1785.91	( 164 )		241.528	( 26 )		EC:3.4.21.53	KO:K01338	Cell cycle - Caulobacter	ATP-dependent Lon protease [EC:3.4.21.53]	CDS|gi|254469079|ref|ZP_05082485.1| ATP-dependent protease La [beta proteobacterium KB13]
NB46_00791		2562801859		endopeptidase Clp ATP-binding regulatory subunit (clpX)		209.541	( 44 )		88.5929	( 15 )		2179.66	( 318 )		733.099	( 273 )		413.466	( 53 )		1306.62	( 32 )		143.85	( 42 )		18.5441	( 9 )		385.641	( 12 )		1080.84	( 115 )		117.07	( 27 )		0	KO:K03544	NA	ATP-dependent Clp protease ATP-binding subunit ClpX	CDS|gi|254468834|ref|ZP_05082240.1| ATP-dependent Clp protease, ATP-binding subunit ClpX [beta proteobacterium KB13]
NB46_00792		2562801860		ATP-dependent Clp protease proteolytic subunit ClpP (EC 3.4.21.92)		552.544	( 51 )		109.09	( 21 )		1783.9	( 151 )		634.004	( 81 )		486.235	( 35 )		821.844	( 63 )		80.4109	( 7 )		12.9599	( 8 )		178.945	( 39 )		680.824	( 38 )		68.1595	( 12 )		EC:3.4.21.92	KO:K01358	Cell cycle - Caulobacter	ATP-dependent Clp protease, protease subunit [EC:3.4.21.92]	CDS|gi|254468869|ref|ZP_05082275.1| ATP-dependent Clp protease, proteolytic subunit ClpP [beta proteobacterium KB13]
NB46_00793		2562801861		trigger factor		3157.87	( 624 )		845.147	( 123 )		7080.1	( 265 )		2952.24	( 109 )		2618.62	( 195 )		2786.63	( 417 )		359.922	( 59 )		41.3382	( 19 )		819.002	( 200 )		2369.32	( 163 )		290.422	( 43 )		0	KO:K03545	NA	trigger factor	CDS|gi|254467956|ref|ZP_05081362.1| trigger factor [beta proteobacterium KB13]
NB46_00795		2562801863		hypothetical protein		130.721	( 11 )		9.521	( 2 )		441.196	( 114 )		173.813	( 58 )		102.672	( 13 )		187.336	( 10 )		20.2603	( 9 )		2.72149	( 1 )		47.1893	( 3 )		188.236	( 13 )		16.46	( 2 )						CDS|gi|118594833|ref|ZP_01552180.1| divalent cation resistant determinant protein C, putative [Methylophilales bacterium HTCC2181]
NB46_00796		2562801864		hypothetical protein		144.842	( 18 )		16.2262	( 5 )		783.744	( 110 )		320.374	( 126 )		150.749	( 21 )		336.883	( 23 )		30.4008	( 7 )		4.47647	( 3 )		68.1402	( 28 )		306.569	( 25 )		18.0702	( 3 )						CDS|gi|209516074|ref|ZP_03264934.1| metal ion efflux membrane fusion protein family, putative [Burkholderia sp. H160]
NB46_00797		2562801865		Putative silver efflux pump		127.855	( 20 )		17.1463	( 2 )		1023.28	( 117 )		457.739	( 139 )		153.164	( 34 )		654.654	( 32 )		43.7416	( 4 )		8.20037	( 6 )		124.915	( 19 )		541.753	( 64 )		26.2216	( 4 )						CDS|gi|254468601|ref|ZP_05082007.1| acriflavin resistance protein [beta proteobacterium KB13]
NB46_00798		2562801866		Pterin-4a-carbinolamine dehydratase		43.798	( 6 )		5.49848	( 1 )		206.459	( 76 )		85.0626	( 36 )		38.3121	( 3 )		154.66	( 13 )		12.095	( 5 )		1.89238	( 1 )		41.1194	( 2 )		113.728	( 8 )		6.67241	( 1 )		EC:4.2.1.96	KO:K01724	NA	4a-hydroxytetrahydrobiopterin dehydratase [EC:4.2.1.96]	CDS|gi|221633861|ref|YP_002523087.1| putative pterin-4-alpha-carbinolamine dehydratase [Thermomicrobium roseum DSM 5159]
NB46_00799		2562801867		aminodeoxychorismate synthase, component I, bacterial clade		105.61	( 11 )		14.3099	( 1 )		421.034	( 13 )		160.215	( 52 )		101.043	( 25 )		231.506	( 18 )		25.09	( 8 )		4.4399	( 1 )		64.0087	( 4 )		210.949	( 22 )		25.0215	( 2 )		EC:2.6.1.85	KO:K01665	Folate biosynthesis	para-aminobenzoate synthetase component I [EC:2.6.1.85]	CDS|gi|254468269|ref|ZP_05081675.1| para-aminobenzoate synthase component I [beta proteobacterium KB13]
NB46_00800		2562801868		3-hexulose-6-phosphate isomerase (EC 5.3.1.27)		488.109	( 40 )		66.5569	( 22 )		3984.85	( 272 )		1344.96	( 82 )		495.735	( 146 )		1319.23	( 164 )		99.1332	( 12 )		16.5267	( 7 )		269.561	( 20 )		1049.15	( 60 )		108.344	( 22 )		EC:5.3.1.27	KO:K08094	Pentose and glucuronate interconversions $ Methane metabolism $ Microbial metabolism in diverse environments	6-phospho-3-hexuloisomerase [EC:5.3.1.27]	CDS|gi|254468200|ref|ZP_05081606.1| 3-hexulose-6-phosphate isomerase [beta proteobacterium KB13]
NB46_00801		2562801869		3-hexulose-6-phosphate synthase (EC 4.1.2.43)		8479.03	( 845 )		453.298	( 55 )		35552.7	( 19837 )		10106.9	( 2930 )		4527.3	( 179 )		12214.7	( 624 )		1388.6	( 303 )		199.783	( 80 )		1111.04	( 79 )		9952.08	( 264 )		710.783	( 420 )		EC:4.1.2.43	KO:K08093	Pentose and glucuronate interconversions $ Methane metabolism $ Microbial metabolism in diverse environments	3-hexulose-6-phosphate synthase [EC:4.1.2.43]	CDS|gi|254468841|ref|ZP_05082247.1| 3-hexulose-6-phosphate synthase [beta proteobacterium KB13]
NB46_00802		2562801870		transaldolase (EC 2.2.1.2)		2792.6	( 106 )		173.908	( 31 )		6414.7	( 2045 )		1987.51	( 873 )		724.499	( 228 )		2160.05	( 336 )		234.713	( 110 )		33.4328	( 13 )		213.047	( 40 )		2444.34	( 166 )		123.097	( 61 )		EC:2.2.1.2	KO:K00616	Pentose phosphate pathway $ Metabolic pathways $ Biosynthesis of secondary metabolites $ Microbial metabolism in diverse environments	transaldolase [EC:2.2.1.2]	CDS|gi|254468918|ref|ZP_05082324.1| transaldolase [beta proteobacterium KB13]
NB46_00803		2562801871		Glutamine synthetase adenylyltransferase		56.752	( 5 )		11.039	( 2 )		403.751	( 100 )		166.815	( 41 )		90.5032	( 42 )		268.826	( 29 )		21.76	( 8 )		2.95199	( 1 )		73.6451	( 2 )		281.52	( 14 )		24.5932	( 3 )		EC:2.7.7.42	KO:K00982	NA	glutamate-ammonia-ligase adenylyltransferase [EC:2.7.7.42]	CDS|gi|254468818|ref|ZP_05082224.1| glutamate-ammonia-ligase adenylyltransferase [beta proteobacterium KB13]
NB46_00804		2562801872		phosphoenolpyruvate synthase (EC 2.7.9.2)		1991.11	( 228 )		106.641	( 6 )		3115.45	( 620 )		911.584	( 125 )		511.246	( 101 )		1220.15	( 114 )		90.8829	( 16 )		13.2097	( 9 )		116.798	( 37 )		1105.01	( 110 )		28.3726	( 9 )		EC:2.7.9.2	KO:K01007	Pyruvate metabolism $ Methane metabolism $ Carbon fixation pathways in prokaryotes $ Metabolic pathways $ Microbial metabolism in diverse environments	pyruvate, water dikinase [EC:2.7.9.2]	CDS|gi|254467787|ref|ZP_05081193.1| phosphoenolpyruvate synthase [beta proteobacterium KB13]
NB46_00805		2562801873		Uncharacterized protein conserved in bacteria		243.624	( 14 )		20.6658	( 4 )		656.231	( 98 )		227.592	( 30 )		106.334	( 15 )		352.709	( 8 )		23.4906	( 3 )		5.24436	( 4 )		43.8834	( 2 )		272.757	( 15 )		16.0218	( 3 )		0	KO:K09773	NA	hypothetical protein	CDS|gi|254468018|ref|ZP_05081424.1| conserved hypothetical protein [beta proteobacterium KB13]
NB46_00806		2562801874		Glutathione peroxidase		173.947	( 13 )		84.3637	( 20 )		718.055	( 167 )		307.575	( 77 )		162.545	( 69 )		453.789	( 53 )		55.3518	( 5 )		9.57917	( 3 )		221.698	( 26 )		357.341	( 51 )		66.2829	( 2 )		EC:1.11.1.9	KO:K00432	Glutathione metabolism $ Arachidonic acid metabolism	glutathione peroxidase [EC:1.11.1.9]	CDS|gi|254468644|ref|ZP_05082050.1| glutathione peroxidase [beta proteobacterium KB13]
NB46_00807		2562801875		Micrococcal nuclease (thermonuclease) homologs		26.2004	( 0 )		5.77447	( 2 )		265.398	( 53 )		115.565	( 46 )		56.766	( 19 )		93.1233	( 11 )		7.84141	( 2 )		1.82384	( 1 )		28.3161	( 3 )		110.051	( 14 )		8.2963	( 2 )						CDS|gi|254468459|ref|ZP_05081865.1| nuclease [beta proteobacterium KB13]
#N/A		#N/A		#N/A		77.4312	( 20 )		23.6293	( 8 )		463.555	( 93 )		191.589	( 46 )		170.742	( 41 )		187.638	( 10 )		28.1494	( 19 )		3.10547	( 2 )		72.336	( 8 )		168.307	( 18 )		27.5767	( 1 )						CDS|NA
NB46_00808		2562801876		hypothetical protein		14.4037	( 1 )		10.4929	( 2 )		924.667	( 372 )		537.848	( 367 )		689.594	( 312 )		60.5559	( 12 )		7.39717	( 2 )		0.780322	( 1 )		35.4564	( 8 )		148.83	( 23 )		5.19749	( 1 )						CDS|gi|254468355|ref|ZP_05081761.1| hypothetical protein KB13_580 [beta proteobacterium KB13]
NB46_00810		2562801878		NAD-dependent aldehyde dehydrogenases		1024.73	( 31 )		258.828	( 36 )		16314.6	( 2486 )		6094.52	( 1018 )		1623.78	( 406 )		4810.32	( 520 )		447.951	( 105 )		87.7819	( 13 )		1005.51	( 158 )		5568.97	( 496 )		779.366	( 106 )		EC:1.2.1.-	KO:K00138	Glycolysis / Gluconeogenesis $ Pentose and glucuronate interconversions $ Ascorbate and aldarate metabolism $ Fatty acid metabolism $ Valine, leucine and isoleucine degradation $ Lysine degradation $ Arginine and proline metabolism $ Histidine metabolism $ Tryptophan metabolism $ beta-Alanine metabolism $ Glycerolipid metabolism $ Pyruvate metabolism $ Chloroalkane and chloroalkene degradation $ …	aldehyde dehydrogenase [EC:1.2.1.-]	CDS|gi|254468452|ref|ZP_05081858.1| aldehyde dehydrogenase [beta proteobacterium KB13]
NB46_00811		2562801879		Uncharacterized protein conserved in bacteria		106.603	( 18 )		19.8309	( 2 )		837.056	( 162 )		301.808	( 27 )		135.812	( 73 )		422.331	( 17 )		90.5463	( 46 )		12.115	( 1 )		54.966	( 3 )		381.986	( 29 )		38.9459	( 25 )		0	KO:K09959	NA	hypothetical protein	CDS|gi|254467819|ref|ZP_05081225.1| conserved hypothetical protein [beta proteobacterium KB13]
NB46_00813		2562801881		DNA polymerase III, subunit gamma and tau		459.215	( 32 )		39.789	( 4 )		1661.34	( 430 )		511.965	( 126 )		233.315	( 37 )		580.653	( 30 )		54.7467	( 11 )		9.46992	( 5 )		107.409	( 7 )		561.199	( 18 )		23.6576	( 7 )		EC:2.7.7.7	KO:K02343	Purine metabolism $ Pyrimidine metabolism $ Metabolic pathways $ DNA replication $ Mismatch repair $ Homologous recombination	DNA polymerase III subunit gamma/tau [EC:2.7.7.7]	CDS|gi|254468598|ref|ZP_05082004.1| DNA polymerase subunits gamma and tau [beta proteobacterium KB13]
NB46_00814		2562801882		DNA-binding protein, YbaB/EbfC family		198.478	( 16 )		12.2067	( 5 )		1116.5	( 172 )		377.051	( 104 )		118.365	( 26 )		313.648	( 53 )		25.119	( 2 )		4.32241	( 3 )		53.0693	( 2 )		290.076	( 26 )		11.4614	( 4 )		0	KO:K09747	NA	hypothetical protein	CDS|gi|254468009|ref|ZP_05081415.1| conserved hypothetical protein TIGR00103 [beta proteobacterium KB13]
NB46_00815		2562801883		DNA replication and repair protein RecR		108.042	( 24 )		18.7926	( 6 )		757.47	( 125 )		247.873	( 43 )		78.488	( 21 )		269.053	( 37 )		14.2126	( 5 )		3.21476	( 3 )		25.8029	( 7 )		199.795	( 28 )		5.84464	( 2 )		0	KO:K06187	Homologous recombination	recombination protein RecR	CDS|gi|82702977|ref|YP_412543.1| recombination protein RecR [Nitrosospira multiformis ATCC 25196]
NB46_00816		2562801884		haloacid dehalogenase superfamily, subfamily IA, variant 3 with third motif having DD or ED/haloacid dehalogenase superfamily, subfamily IA, variant 1 with third motif having Dx(3-4)D or Dx(3-4)E		36.0742	( 5 )		8.8369	( 1 )		251.924	( 29 )		97.391	( 20 )		39.3254	( 7 )		139.124	( 3 )		11.5387	( 2 )		1.84791	( 1 )		10.6409	( 3 )		114.222	( 11 )		3.93979	( 1 )		EC:3.1.3.18	KO:K01091	Glyoxylate and dicarboxylate metabolism $ Metabolic pathways	phosphoglycolate phosphatase [EC:3.1.3.18]	CDS|gi|254468346|ref|ZP_05081752.1| phosphoglycolate phosphatase, putative [beta proteobacterium KB13]
NB46_00817		2562801885		3-demethylubiquinone-9 3-methyltransferase (EC 2.1.1.64)		49.4353	( 6 )		17.8313	( 6 )		449.486	( 49 )		168.538	( 51 )		109.619	( 22 )		220.192	( 14 )		22.7081	( 3 )		2.66475	( 2 )		21.3494	( 3 )		200.808	( 13 )		10.2952	( 3 )		EC:2.1.1.222	KO:K00568	Ubiquinone and other terpenoid-quinone biosynthesis $ Metabolic pathways $ Biosynthesis of secondary metabolites	2-polyprenyl-6-hydroxyphenyl methylase / 3-demethylubiquinone-9 3-methyltransferase [EC:2.1.1.222 2.1.1.64]	CDS|gi|254468405|ref|ZP_05081811.1| 3-demethylubiquinone-9 3-O-methyltransferase [beta proteobacterium KB13]
NB46_00818		2562801886		Cytosine deaminase and related metal-dependent hydrolases		143.522	( 27 )		54.8956	( 0 )		631.677	( 50 )		246.481	( 47 )		112.934	( 11 )		309.097	( 8 )		33.111	( 2 )		3.48973	( 3 )		27.1104	( 1 )		262.535	( 12 )		12.0685	( 4 )		EC:3.8.1.8	KO:K05394	Atrazine degradation $ Metabolic pathways $ Microbial metabolism in diverse environments	atrazine chlorohydrolase [EC:3.8.1.8]	CDS|gi|254467827|ref|ZP_05081233.1| amidohydrolase [beta proteobacterium KB13]
NB46_00819		2562801887		Adenylosuccinate synthetase (EC 6.3.4.4)		469.002	( 88 )		142.814	( 27 )		1948.04	( 543 )		682.425	( 249 )		360.865	( 45 )		744.4	( 81 )		80.134	( 23 )		8.41462	( 5 )		75.4749	( 27 )		661.228	( 56 )		30.8515	( 15 )		EC:6.3.4.4	KO:K01939	Purine metabolism $ Alanine, aspartate and glutamate metabolism $ Metabolic pathways	adenylosuccinate synthase [EC:6.3.4.4]	CDS|gi|254468234|ref|ZP_05081640.1| adenylosuccinate synthetase [beta proteobacterium KB13]
NB46_00820		2562801888		ATP phosphoribosyltransferase involved in histidine biosynthesis		535.494	( 83 )		151.629	( 36 )		1176	( 190 )		469.129	( 174 )		317.49	( 61 )		518.973	( 81 )		70.0143	( 17 )		6.82549	( 3 )		86.782	( 27 )		465.059	( 51 )		25.2566	( 13 )		0	KO:K02502	Histidine metabolism $ Metabolic pathways $ Biosynthesis of secondary metabolites	ATP phosphoribosyltransferase regulatory subunit	CDS|gi|254467858|ref|ZP_05081264.1| ATP phosphoribosyltransferase regulatory subunit, putative [beta proteobacterium KB13]
NB46_00821		2562801889		protease FtsH subunit HflC		853.966	( 125 )		212.608	( 39 )		1311.81	( 123 )		537.346	( 160 )		372.488	( 61 )		645.378	( 68 )		106.852	( 38 )		11.9931	( 5 )		118.79	( 27 )		628.705	( 60 )		55.9205	( 16 )		EC:3.4.-	KO:K04087	NA	membrane protease subunit HflC [EC:3.4.-.-]	CDS|gi|254468367|ref|ZP_05081773.1| HflC protein [beta proteobacterium KB13]
NB46_00822		2562801890		protease FtsH subunit HflK		1783.13	( 173 )		791.138	( 36 )		4704.84	( 290 )		2122.77	( 256 )		1123.55	( 110 )		2272.87	( 209 )		394.7	( 151 )		42.9486	( 12 )		446.669	( 50 )		1843.19	( 150 )		229.848	( 72 )		EC:3.4.-	KO:K04088	NA	membrane protease subunit HflK [EC:3.4.-.-]	CDS|gi|254467782|ref|ZP_05081188.1| HflK protein [beta proteobacterium KB13]
NB46_00823		2562801891		GTP-binding protein HflX (EC 3.1.5.-)		570.108	( 42 )		69.1524	( 25 )		1518.91	( 623 )		721.678	( 452 )		499.485	( 228 )		621.283	( 95 )		132.603	( 22 )		12.7857	( 5 )		192.848	( 128 )		440.098	( 40 )		47.3578	( 15 )		0	KO:K03665	NA	GTP-binding protein HflX	CDS|gi|254468036|ref|ZP_05081442.1| GTP-binding proten HflX [beta proteobacterium KB13]
NB46_00824		2562801892		RNA-binding protein Hfq		45.9917	( 5 )		3.24738	( 2 )		77.9888	( 13 )		31.7588	( 18 )		23.2491	( 17 )		43.7692	( 3 )		5.76548	( 3 )		0.958267	( 1 )		10.1132	( 3 )		31.6206	( 5 )		1.56014	( 0 )		0	KO:K03666	RNA degradation	host factor-I protein	CDS|gi|118594971|ref|ZP_01552318.1| Host factor Hfq [Methylophilales bacterium HTCC2181]
NB46_00825		2562801893		glutamyl-tRNA synthetase (EC 6.1.1.17)		464.204	( 64 )		34.7523	( 10 )		878.617	( 188 )		309.638	( 21 )		179.714	( 31 )		376.728	( 26 )		39.756	( 8 )		6.04897	( 5 )		62.733	( 1 )		292.704	( 23 )		14.1015	( 4 )		EC:6.1.1.17	KO:K01885	Porphyrin and chlorophyll metabolism $ Aminoacyl-tRNA biosynthesis $ Metabolic pathways $ Biosynthesis of secondary metabolites	glutamyl-tRNA synthetase [EC:6.1.1.17]	CDS|gi|254468521|ref|ZP_05081927.1| glutamyl-tRNA synthetase [beta proteobacterium KB13]
NB46_00826		2562801894		SSU ribosomal protein S12P methylthiotransferase (EC 2.-.-.-)		282.113	( 40 )		30.6067	( 3 )		564.369	( 111 )		189.555	( 21 )		124.721	( 27 )		279.716	( 6 )		29.8367	( 8 )		3.99485	( 3 )		39.4029	( 4 )		203.867	( 7 )		11.5505	( 3 )		EC:2.-	KO:K14441	NA	ribosomal protein S12 methylthiotransferase [EC:2.-.-.-]	CDS|gi|254468793|ref|ZP_05082199.1| MiaB-like tRNA modifying enzyme YliG, TIGR01125 [beta proteobacterium KB13]
NB46_00827		2562801895		Predicted divalent heavy-metal cations transporter		130.145	( 14 )		10.1729	( 3 )		184.521	( 31 )		66.8822	( 18 )		60.9329	( 17 )		135.088	( 11 )		13.3059	( 4 )		2.62427	( 2 )		36.7843	( 12 )		120.022	( 15 )		7.43522	( 2 )		0	KO:K16267	NA	zinc and cadmium transporter	CDS|gi|254468081|ref|ZP_05081487.1| ZIP Zinc transporter [beta proteobacterium KB13]
NB46_00828		2562801896		Uncharacterized conserved protein		21.6392	( 4 )		3.1867	( 2 )		110.968	( 15 )		39.7304	( 12 )		36.256	( 15 )		34.5974	( 6 )		3.79312	( 1 )		0.501484	( 1 )		7.88053	( 4 )		31.7254	( 7 )		2.29265	( 0 )		0	KO:K05810	NA	conserved hypothetical protein	CDS|gi|254468333|ref|ZP_05081739.1| conserved hypothetical protein [beta proteobacterium KB13]
NB46_00829		2562801897		ribosomal large subunit pseudouridine synthase D (EC 5.4.99.-)		104.222	( 13 )		31.9974	( 4 )		473.367	( 85 )		177.682	( 36 )		116.434	( 24 )		225.914	( 38 )		23.7675	( 2 )		3.37221	( 2 )		45.6565	( 13 )		217.419	( 25 )		12.5805	( 3 )		EC:5.4.99.23	KO:K06180	NA	23S rRNA pseudouridine1911/1915/1917 synthase [EC:5.4.99.23]	CDS|gi|254468337|ref|ZP_05081743.1| ribosomal large subunit pseudouridine synthase D [beta proteobacterium KB13]
NB46_00830		2562801898		Beta-barrel assembly machine subunit BamD		62.3296	( 4 )		5.70397	( 2 )		266.071	( 7 )		119.545	( 23 )		54.045	( 17 )		167.185	( 17 )		12.4106	( 3 )		1.86802	( 1 )		29.3304	( 9 )		115.845	( 10 )		4.21439	( 2 )		0	KO:K05807	NA	outer membrane protein assembly factor BamD	CDS|gi|254468028|ref|ZP_05081434.1| competence lipoprotein ComL [beta proteobacterium KB13]
NB46_00831		2562801899		ribosome-associated GTPase EngA		62.8335	( 2 )		6.51436	( 2 )		297.542	( 47 )		96.313	( 23 )		56.7351	( 19 )		196.664	( 19 )		16.2019	( 2 )		1.87217	( 2 )		18.0074	( 4 )		181.515	( 16 )		6.22182	( 2 )		0	KO:K03977	NA	GTP-binding protein	CDS|gi|254468967|ref|ZP_05082373.1| GTP-binding protein EngA [beta proteobacterium KB13]
NB46_00832		2562801900		FOG: WD40-like repeat		171.922	( 13 )		33.9265	( 3 )		720.805	( 143 )		275.942	( 64 )		161.386	( 31 )		507.965	( 33 )		44.0231	( 3 )		4.82792	( 4 )		59.3208	( 11 )		395.235	( 28 )		18.3983	( 8 )						CDS|gi|254469008|ref|ZP_05082414.1| PQQ enzyme repeat domain protein [beta proteobacterium KB13]
NB46_00833		2562801901		Uncharacterized protein conserved in bacteria		278.11	( 21 )		74.8624	( 22 )		983.478	( 264 )		417.85	( 185 )		291.228	( 118 )		697.718	( 51 )		94.168	( 33 )		7.62609	( 5 )		151.315	( 53 )		472.852	( 33 )		29.1877	( 12 )						CDS|gi|254468250|ref|ZP_05081656.1| hypothetical protein KB13_475 [beta proteobacterium KB13]
NB46_00834		2562801902		ATPase components of various ABC-type transport systems, contain duplicated ATPase		140.395	( 8 )		30.2209	( 10 )		613.501	( 83 )		250.19	( 86 )		139.708	( 23 )		391.713	( 27 )		49.6678	( 15 )		6.93888	( 4 )		134.03	( 11 )		395.937	( 54 )		32.3265	( 8 )		0	KO:K02032	NA	peptide/nickel transport system ATP-binding protein	CDS|gi|118594981|ref|ZP_01552328.1| oligopeptide ABC transporter ATP-binding protein [Methylophilales bacterium HTCC2181]
NB46_00835		2562801903		ABC-type dipeptide/oligopeptide/nickel transport system, ATPase component		84.1651	( 3 )		36.0885	( 3 )		353.574	( 26 )		150.651	( 35 )		65.21	( 16 )		436.647	( 23 )		43.583	( 8 )		6.46233	( 2 )		114.483	( 18 )		507.347	( 94 )		58.2033	( 6 )		0	KO:K02031	NA	peptide/nickel transport system ATP-binding protein	CDS|gi|254468533|ref|ZP_05081939.1| ABC-type dipeptide transport system, ATPase component [beta proteobacterium KB13]
NB46_00836		2562801904		histidyl-tRNA synthetase (EC 6.1.1.21)		273.912	( 38 )		49.9354	( 5 )		966.706	( 155 )		345.412	( 97 )		176.136	( 41 )		472.241	( 34 )		50.5616	( 9 )		7.34336	( 4 )		104.491	( 19 )		440.025	( 44 )		26.7864	( 6 )		EC:6.1.1.21	KO:K01892	Aminoacyl-tRNA biosynthesis	histidyl-tRNA synthetase [EC:6.1.1.21]	CDS|gi|254468986|ref|ZP_05082392.1| histidyl-tRNA synthetase [beta proteobacterium KB13]
NB46_00837		2562801905		4-hydroxy-3-methylbut-2-en-1-yl diphosphate synthase (EC 1.17.4.3)		137.589	( 22 )		29.0887	( 2 )		486.402	( 112 )		165.715	( 16 )		86.6392	( 18 )		209.911	( 12 )		25.5155	( 10 )		4.08016	( 3 )		42.6363	( 7 )		197.958	( 28 )		13.8608	( 1 )		EC:1.17.7.1	KO:K03526	Terpenoid backbone biosynthesis $ Metabolic pathways $ Biosynthesis of secondary metabolites	(E)-4-hydroxy-3-methylbut-2-enyl-diphosphate synthase [EC:1.17.7.1]	CDS|gi|118594984|ref|ZP_01552331.1| 4-hydroxy-3-methylbut-2-en-1-yl diphosphate synthase [Methylophilales bacterium HTCC2181]
NB46_00838		2562801906		23S rRNA m(2)A-2503 methyltransferase (EC 2.1.1.192)		401.867	( 14 )		79.9019	( 10 )		1146.86	( 223 )		358.636	( 51 )		207.79	( 51 )		464.67	( 43 )		52.4509	( 10 )		8.66995	( 5 )		114.169	( 14 )		332.354	( 32 )		21.994	( 2 )		EC:2.1.1.192	KO:K06941	NA	23S rRNA (adenine2503-C2)-methyltransferase [EC:2.1.1.192]	CDS|gi|118594986|ref|ZP_01552333.1| hypothetical protein MB2181_04920 [Methylophilales bacterium HTCC2181]
NB46_00839		2562801907		nucleoside diphosphate kinase (EC 2.7.4.6)		124.112	( 9 )		10.5574	( 4 )		520.398	( 108 )		172.297	( 33 )		75.5555	( 7 )		181.192	( 19 )		14.2692	( 1 )		1.81141	( 1 )		37.665	( 22 )		99.9568	( 7 )		4.25863	( 2 )		EC:2.7.4.6	KO:K00940	Purine metabolism $ Pyrimidine metabolism $ Metabolic pathways $ Biosynthesis of secondary metabolites	nucleoside-diphosphate kinase [EC:2.7.4.6]	CDS|gi|254469030|ref|ZP_05082436.1| nucleoside diphosphate kinase [beta proteobacterium KB13]
NB46_00840		2562801908		Predicted sulfurtransferase		305.678	( 29 )		23.1753	( 3 )		630.964	( 80 )		255.965	( 51 )		131.115	( 30 )		348.195	( 17 )		35.116	( 8 )		4.93678	( 3 )		75.93	( 9 )		284.685	( 31 )		10.6927	( 3 )		0	KO:K07146	NA	UPF0176 protein	CDS|gi|254468092|ref|ZP_05081498.1| rhodanese sulfurtransferase [beta proteobacterium KB13]
NB46_00841		2562801909		Predicted dehydrogenases and related proteins		376.964	( 22 )		17.3518	( 2 )		401.441	( 46 )		152.833	( 11 )		106.03	( 22 )		258.767	( 24 )		26.3436	( 3 )		3.25899	( 2 )		45.3976	( 9 )		234.798	( 30 )		6.9981	( 3 )						CDS|gi|254468477|ref|ZP_05081883.1| oxidoreductase, Gfo/Idh/MocA family [beta proteobacterium KB13]
NB46_00842		2562801910		Predicted phosphatases		73.1111	( 4 )		1.73527	( 1 )		123.921	( 13 )		38.0835	( 9 )		13.0127	( 10 )		58.1943	( 4 )		3.24118	( 2 )		0.687418	( 1 )		6.27662	( 2 )		48.004	( 9 )		0.918521	( 0 )		EC:3.1.3.18	KO:K01091	Glyoxylate and dicarboxylate metabolism $ Metabolic pathways	phosphoglycolate phosphatase [EC:3.1.3.18]	CDS|gi|254468620|ref|ZP_05082026.1| putative phosphatase [beta proteobacterium KB13]
#N/A		#N/A		#N/A		3.09761	( 3 )		0.532418	( 0 )		11.6283	( 5 )		4.79015	( 2 )		4.08961	( 2 )		4.38054	( 2 )		0.464955	( 0 )		0.133432	( 0 )		2.36668	( 1 )		4.95533	( 1 )		0.634125	( 1 )						CDS|NA
NB46_00843		2562801911		Glycosyltransferases involved in cell wall biogenesis		30.1132	( 14 )		1.80771	( 1 )		207.407	( 26 )		88.976	( 25 )		47.1154	( 7 )		149.072	( 7 )		14.2111	( 6 )		1.9327	( 1 )		25.7414	( 9 )		107.446	( 16 )		4.27071	( 1 )		EC:2.4.1.-	KO:K12991	NA	rhamnosyltransferase [EC:2.4.1.-]	CDS|gi|333996698|ref|YP_004529310.1| dTDP-rhamnosyl transferase RfbG [Treponema primitia ZAS-2]
NB46_00844		2562801912		hypothetical protein		36.0021	( 11 )		2.07	( 1 )		127.553	( 42 )		65.8606	( 28 )		35.7596	( 5 )		124.923	( 9 )		12.3409	( 4 )		1.53655	( 1 )		16.811	( 3 )		97.004	( 16 )		4.65507	( 1 )						CDS|NA
NB46_00845		2562801913		Cephalosporin hydroxylase		128.252	( 17 )		11.1065	( 5 )		252.771	( 50 )		116.61	( 38 )		70.7963	( 16 )		203.578	( 12 )		25.1612	( 10 )		2.17966	( 1 )		53.3459	( 20 )		155.262	( 15 )		10.2381	( 4 )						CDS|gi|383806828|ref|ZP_09962389.1| hypothetical protein IMCC13023_03510 [Candidatus Aquiluna sp. IMCC13023]
NB46_00846		2562801914		2OG-Fe(II) oxygenase superfamily		156.464	( 15 )		23.9064	( 5 )		411.298	( 119 )		134.018	( 27 )		49.1629	( 24 )		246.74	( 18 )		16.6955	( 5 )		3.73628	( 1 )		86.4844	( 16 )		227.898	( 35 )		13.6018	( 2 )						CDS|gi|393775750|ref|ZP_10364060.1| hypothetical protein MW7_0726 [Ralstonia sp. PBA]
NB46_00848		2562801916		Peptidyl-prolyl cis-trans isomerase (rotamase) - cyclophilin family		466.283	( 26 )		57.0193	( 9 )		1149.02	( 24 )		500.377	( 54 )		203.479	( 9 )		546.728	( 55 )		49.2247	( 5 )		6.97936	( 3 )		72.9811	( 8 )		523.727	( 67 )		25.5581	( 9 )		EC:5.2.1.8	KO:K03767	NA	peptidyl-prolyl cis-trans isomerase A (cyclophilin A) [EC:5.2.1.8]	CDS|gi|254468742|ref|ZP_05082148.1| peptidyl-prolyl cis-trans isomerase A [beta proteobacterium KB13]
NB46_00849		2562801917		Uncharacterized protein conserved in bacteria		466.372	( 24 )		63.7686	( 10 )		1057.84	( 169 )		462.265	( 145 )		227.422	( 63 )		491.879	( 12 )		71.9939	( 17 )		7.46478	( 4 )		83.1948	( 36 )		367.603	( 29 )		32.9619	( 9 )						CDS|gi|254469080|ref|ZP_05082486.1| ErfK/YbiS/YcfS/YnhG [beta proteobacterium KB13]
NB46_00850		2562801918		TPR repeat		426.39	( 21 )		85.9102	( 13 )		756.654	( 112 )		388.449	( 84 )		234.541	( 52 )		349.612	( 38 )		85.8215	( 21 )		7.17338	( 2 )		114.258	( 47 )		366.323	( 52 )		42.3446	( 9 )						CDS|gi|254468556|ref|ZP_05081962.1| hypothetical protein KB13_781 [beta proteobacterium KB13]
NB46_00851		2562801919		cysteinyl-tRNA synthetase (EC 6.1.1.16)		278.781	( 18 )		51.4916	( 4 )		1212.17	( 106 )		391.188	( 67 )		226.737	( 41 )		410.143	( 35 )		36.9364	( 5 )		6.27986	( 2 )		65.35	( 5 )		414.995	( 37 )		27.694	( 4 )		EC:6.1.1.16	KO:K01883	Aminoacyl-tRNA biosynthesis	cysteinyl-tRNA synthetase [EC:6.1.1.16]	CDS|gi|254469086|ref|ZP_05082492.1| cysteinyl-tRNA synthetase [beta proteobacterium KB13]
NB46_00852		2562801920		glutamate N-acetyltransferase (EC 2.3.1.35)		123.401	( 17 )		16.7831	( 7 )		673.848	( 84 )		194.972	( 76 )		105.816	( 23 )		253.31	( 13 )		19.0286	( 3 )		3.38049	( 1 )		43.428	( 8 )		211.457	( 18 )		12.2255	( 2 )		EC:2.3.1.1	KO:K00620	Arginine and proline metabolism $ Metabolic pathways $ Biosynthesis of secondary metabolites	glutamate N-acetyltransferase / amino-acid N-acetyltransferase [EC:2.3.1.35 2.3.1.1]	CDS|gi|254467972|ref|ZP_05081378.1| arginine biosynthesis bifunctional protein ArgJ [beta proteobacterium KB13]
NB46_00853		2562801921		Thiamine monophosphate synthase		43.3824	( 11 )		6.15517	( 3 )		263.468	( 10 )		82.5505	( 31 )		48.8059	( 13 )		130.284	( 8 )		9.38368	( 1 )		1.99734	( 1 )		23.6943	( 8 )		92.741	( 6 )		4.39038	( 1 )		EC:3.6.1.55	KO:K03574	NA	8-oxo-dGTP diphosphatase [EC:3.6.1.55]	CDS|gi|254468900|ref|ZP_05082306.1| thiamine monophosphate synthase [beta proteobacterium KB13]
NB46_00854		2562801922		Uncharacterized protein conserved in bacteria		146.193	( 14 )		17.5475	( 6 )		505.858	( 50 )		208.863	( 81 )		108.836	( 31 )		265.897	( 19 )		26.801	( 15 )		3.1134	( 2 )		111.157	( 42 )		216.886	( 18 )		10.5469	( 4 )		0	KO:K09796	NA	hypothetical protein	CDS|gi|253995887|ref|YP_003047951.1| hypothetical protein Mmol_0514 [Methylotenera mobilis JLW8]
NB46_00855		2562801923		Uncharacterized protein conserved in bacteria		148.597	( 13 )		24.7254	( 9 )		378.884	( 105 )		142.765	( 45 )		75.9661	( 21 )		206.461	( 37 )		20.7598	( 7 )		3.73258	( 1 )		100.254	( 4 )		211.406	( 10 )		17.6617	( 4 )						CDS|gi|254468705|ref|ZP_05082111.1| hypothetical protein KB13_930 [beta proteobacterium KB13]
NB46_00856		2562801924		dephospho-CoA kinase		56.8352	( 9 )		6.20898	( 2 )		276.161	( 24 )		100.465	( 31 )		58.7768	( 6 )		128.604	( 10 )		10.0238	( 2 )		1.37488	( 1 )		33.6657	( 3 )		93.4132	( 6 )		5.60244	( 2 )		EC:2.7.1.24	KO:K00859	Pantothenate and CoA biosynthesis $ Metabolic pathways	dephospho-CoA kinase [EC:2.7.1.24]	CDS|gi|254468311|ref|ZP_05081717.1| dephospho-CoA kinase [beta proteobacterium KB13]
NB46_00857		2562801925		Geranylgeranyl pyrophosphate synthase		129.346	( 11 )		15.3562	( 3 )		751.586	( 137 )		229.514	( 49 )		127.794	( 26 )		314.888	( 33 )		23.117	( 2 )		3.83753	( 2 )		110.837	( 24 )		302.546	( 33 )		22.806	( 2 )		EC:2.5.1.90	KO:K02523	Terpenoid backbone biosynthesis $ Biosynthesis of secondary metabolites	octaprenyl-diphosphate synthase [EC:2.5.1.90]	CDS|gi|254468498|ref|ZP_05081904.1| octaprenyl-diphosphate synthase [beta proteobacterium KB13]
NB46_00858		2562801926		LSU ribosomal protein L21P		360.312	( 68 )		110.648	( 18 )		688.664	( 211 )		317.334	( 50 )		558.857	( 221 )		296.521	( 46 )		98.0748	( 6 )		7.64158	( 3 )		126.575	( 103 )		310.446	( 26 )		41.207	( 20 )		0	KO:K02888	Ribosome	large subunit ribosomal protein L21	CDS|gi|254468210|ref|ZP_05081616.1| ribosomal protein L21 [beta proteobacterium KB13]
NB46_00859		2562801927		LSU ribosomal protein L27P		441.902	( 61 )		111.497	( 35 )		1027.35	( 381 )		407.544	( 148 )		772.332	( 350 )		397.424	( 81 )		139.587	( 23 )		8.42221	( 4 )		151.881	( 150 )		388.772	( 28 )		60.1682	( 32 )		0	KO:K02899	Ribosome	large subunit ribosomal protein L27	CDS|gi|254468236|ref|ZP_05081642.1| ribosomal protein L27 [beta proteobacterium KB13]
NB46_00860		2562801928		Obg family GTPase CgtA		134.127	( 26 )		67.8624	( 24 )		284.337	( 89 )		140.541	( 80 )		499.787	( 266 )		86.821	( 5 )		17.8071	( 1 )		2.576	( 2 )		15.049	( 8 )		87.7282	( 12 )		11.0246	( 0 )		0	KO:K03979	NA	GTP-binding protein	CDS|gi|254468849|ref|ZP_05082255.1| GTP-binding protein Obg/CgtA [beta proteobacterium KB13]
NB46_00861		2562801929		glutamate 5-kinase		576.317	( 142 )		64.8638	( 13 )		479.155	( 43 )		226.462	( 38 )		332.194	( 43 )		249.516	( 24 )		39.3365	( 9 )		5.93539	( 4 )		35.2874	( 4 )		252.682	( 23 )		25.9903	( 3 )		EC:2.7.2.11	KO:K00931	Arginine and proline metabolism $ Metabolic pathways	glutamate 5-kinase [EC:2.7.2.11]	CDS|gi|254468007|ref|ZP_05081413.1| glutamate 5-kinase [beta proteobacterium KB13]
NB46_00862		2562801930		5-(carboxyamino)imidazole ribonucleotide mutase		365.995	( 38 )		38.8486	( 6 )		434.776	( 60 )		186.885	( 39 )		215.367	( 54 )		252.539	( 40 )		34.0015	( 14 )		4.79131	( 2 )		36.4261	( 3 )		240.607	( 27 )		22.5655	( 4 )		EC:5.4.99.18	KO:K01588	Purine metabolism $ Metabolic pathways $ Biosynthesis of secondary metabolites	5-(carboxyamino)imidazole ribonucleotide mutase [EC:5.4.99.18]	CDS|gi|254468262|ref|ZP_05081668.1| phosphoribosylaminoimidazole carboxylase, catalytic subunit [beta proteobacterium KB13]
NB46_00863		2562801931		5-(carboxyamino)imidazole ribonucleotide synthase		542.128	( 51 )		62.291	( 7 )		976.868	( 69 )		363.5	( 23 )		356.171	( 94 )		460.847	( 35 )		63.3857	( 6 )		7.02373	( 4 )		78.5461	( 12 )		360.877	( 20 )		30.0854	( 3 )		EC:6.3.4.18	KO:K01589	Purine metabolism $ Metabolic pathways $ Biosynthesis of secondary metabolites	5-(carboxyamino)imidazole ribonucleotide synthase [EC:6.3.4.18]	CDS|gi|254468325|ref|ZP_05081731.1| phosphoribosylaminoimidazole carboxylase, ATPase subunit [beta proteobacterium KB13]
NB46_00864		2562801932		SSU ribosomal protein S20P		1075.75	( 20 )		109.944	( 43 )		2209.11	( 425 )		952.179	( 297 )		855.315	( 324 )		1297.57	( 246 )		373.539	( 152 )		22.0451	( 10 )		362.484	( 310 )		814.974	( 49 )		56.8527	( 38 )		0	KO:K02968	Ribosome	small subunit ribosomal protein S20	CDS|gi|254468897|ref|ZP_05082303.1| ribosomal protein S20 [beta proteobacterium KB13]
NB46_00865		2562801933		integral membrane protein MviN		146.239	( 9 )		11.8533	( 4 )		426.968	( 67 )		154.439	( 10 )		71.3015	( 29 )		225.283	( 6 )		18.0828	( 5 )		3.60281	( 3 )		52.2557	( 6 )		247.423	( 52 )		14.9924	( 2 )		0	KO:K03980	Peptidoglycan biosynthesis	virulence factor	CDS|gi|254468322|ref|ZP_05081728.1| integral membrane protein MviN [beta proteobacterium KB13]
NB46_00866		2562801934		riboflavin kinase/FMN adenylyltransferase		252.067	( 23 )		14.7562	( 2 )		490.386	( 97 )		193.982	( 33 )		81.1681	( 11 )		294.537	( 34 )		26.5482	( 9 )		4.1123	( 3 )		48.1402	( 5 )		258.508	( 29 )		11.5629	( 4 )		EC:2.7.1.26	KO:K11753	Riboflavin metabolism $ Metabolic pathways	riboflavin kinase / FMN adenylyltransferase [EC:2.7.1.26 2.7.7.2]	CDS|gi|254467869|ref|ZP_05081275.1| riboflavin biosynthesis protein RibF [beta proteobacterium KB13]
NB46_00867		2562801935		Isoleucyl-tRNA synthetase (EC 6.1.1.5)		1677.56	( 140 )		150.538	( 25 )		3291.27	( 409 )		1077.1	( 158 )		572.175	( 118 )		1268.04	( 69 )		118.637	( 28 )		16.4407	( 10 )		161.981	( 57 )		1033.18	( 86 )		45.0388	( 6 )		EC:6.1.1.5	KO:K01870	Valine, leucine and isoleucine biosynthesis $ Aminoacyl-tRNA biosynthesis	isoleucyl-tRNA synthetase [EC:6.1.1.5]	CDS|gi|254468518|ref|ZP_05081924.1| isoleucyl-tRNA synthetase [beta proteobacterium KB13]
NB46_00868		2562801936		lipoprotein signal peptidase		33.4428	( 5 )		1.48668	( 1 )		76.9144	( 6 )		29.0353	( 15 )		38.8226	( 25 )		35.9591	( 1 )		3.05045	( 2 )		0.788393	( 0 )		7.1432	( 3 )		29.6063	( 4 )		7.22992	( 5 )		EC:3.4.23.36	KO:K03101	Protein export	signal peptidase II [EC:3.4.23.36]	CDS|gi|254468865|ref|ZP_05082271.1| signal peptidase II [beta proteobacterium KB13]
NB46_00869		2562801937		Outer membrane receptor proteins, mostly Fe transport		276.488	( 25 )		21.0504	( 2 )		756.314	( 110 )		252.793	( 4 )		163.082	( 56 )		353.319	( 35 )		22.0208	( 2 )		2.96355	( 2 )		25.3516	( 10 )		273.048	( 25 )		19.1876	( 7 )		0	KO:K02014	NA	iron complex outermembrane recepter protein	CDS|gi|254468008|ref|ZP_05081414.1| TonB-dependent receptor [beta proteobacterium KB13]
NB46_00870		2562801938		C-terminal, D2-small domain, of ClpB protein		46.6307	( 11 )		9.74023	( 2 )		312.605	( 44 )		184.147	( 24 )		72.6346	( 12 )		141.726	( 26 )		45.6985	( 26 )		2.78596	( 2 )		24.065	( 4 )		74.1323	( 4 )		15.9035	( 1 )						CDS|gi|254468710|ref|ZP_05082116.1| ATP-dependent chaperone ClpB [beta proteobacterium KB13]
NB46_00871		2562801939		secondary thiamine-phosphate synthase enzyme		35.7748	( 14 )		8.71065	( 1 )		226.951	( 35 )		131.586	( 7 )		46.8091	( 11 )		108.402	( 14 )		32.9846	( 23 )		2.76592	( 1 )		17.4256	( 1 )		63.4957	( 7 )		14.4022	( 1 )						CDS|gi|254468056|ref|ZP_05081462.1| conserved hypothetical protein TIGR00149 [beta proteobacterium KB13]
NB46_00872		2562801940		Membrane-bound metallopeptidase		96.8797	( 12 )		7.37867	( 4 )		488.398	( 86 )		198.538	( 76 )		92.5516	( 21 )		163.499	( 24 )		21.1919	( 5 )		2.592	( 1 )		37.0776	( 6 )		125.044	( 7 )		12.5937	( 4 )						CDS|gi|254468400|ref|ZP_05081806.1| peptidase M23B [beta proteobacterium KB13]
NB46_00873		2562801941		phosphoglycerate mutase (EC 5.4.2.1)		614.461	( 119 )		71.1667	( 15 )		1595.75	( 170 )		584.241	( 129 )		327.634	( 98 )		585.716	( 49 )		65.0619	( 9 )		10.8974	( 5 )		141.74	( 25 )		502.658	( 51 )		49.5992	( 5 )		EC:5.4.2.12	KO:K15633	NA	2,3-bisphosphoglycerate-independent phosphoglycerate mutase [EC:5.4.2.12]	CDS|gi|254468184|ref|ZP_05081590.1| 2,3-bisphosphoglycerate-independent phosphoglycerate mutase [beta proteobacterium KB13]
NB46_00874		2562801942		Glutaredoxin, GrxC family		68.5377	( 14 )		122.068	( 40 )		1338.01	( 164 )		1124.4	( 815 )		389.752	( 124 )		540.635	( 99 )		390.535	( 175 )		16.0499	( 9 )		157.543	( 67 )		236.221	( 18 )		88.8981	( 6 )		0	KO:K03676	NA	glutaredoxin 3	CDS|gi|254468312|ref|ZP_05081718.1| glutaredoxin 3 [beta proteobacterium KB13]
NB46_00875		2562801943		protein translocase subunit secB		270.195	( 40 )		96.2007	( 7 )		2141.27	( 475 )		966.894	( 70 )		261.927	( 27 )		679.265	( 91 )		331.272	( 246 )		18.9406	( 9 )		132.128	( 18 )		449.952	( 30 )		76.5035	( 10 )		0	KO:K03071	Protein export $ Bacterial secretion system	preprotein translocase subunit SecB	CDS|gi|254468926|ref|ZP_05082332.1| protein-export chaperone SecB [beta proteobacterium KB13]
NB46_00876		2562801944		Uncharacterized protein conserved in bacteria		54.1984	( 8 )		15.3376	( 3 )		413.738	( 44 )		164.824	( 42 )		62.4023	( 20 )		89.2152	( 4 )		43.5648	( 27 )		1.90477	( 1 )		21.3156	( 9 )		65.5462	( 8 )		12.329	( 3 )						CDS|gi|254469002|ref|ZP_05082408.1| conserved hypothetical protein [beta proteobacterium KB13]
NB46_00877		2562801945		glycerol 3-phosphate dehydrogenase (NAD(P)+) (EC 1.1.1.94)		108.917	( 16 )		21.6073	( 2 )		761.191	( 109 )		313.496	( 127 )		132.462	( 41 )		206.846	( 5 )		88.2354	( 46 )		4.71482	( 2 )		40.0885	( 18 )		154.488	( 22 )		20.4774	( 6 )		EC:1.1.1.94	KO:K00057	Glycerophospholipid metabolism	glycerol-3-phosphate dehydrogenase (NAD(P)+) [EC:1.1.1.94]	CDS|gi|254468270|ref|ZP_05081676.1| NAD(P)H-dependent glycerol-3-phosphate dehydrogenase [beta proteobacterium KB13]
NB46_00878		2562801946		tRNA (cytidine(34)-2'-O)-methyltransferase		50.0939	( 3 )		3.60067	( 3 )		398.571	( 96 )		127.625	( 29 )		57.9863	( 4 )		119.45	( 23 )		10.3432	( 3 )		2.11077	( 1 )		23.6409	( 4 )		111.137	( 7 )		7.65143	( 1 )		EC:2.1.1.207	KO:K03216	NA	tRNA (cytidine/uridine-2'-O-)-methyltransferase [EC:2.1.1.207]	CDS|gi|254468187|ref|ZP_05081593.1| SpoU class tRNA/rRNA methylase [beta proteobacterium KB13]
NB46_00879		2562801947		biotin synthase (EC 2.8.1.6)		113.199	( 20 )		49.999	( 5 )		1898.61	( 207 )		525.596	( 90 )		551.588	( 255 )		282.803	( 25 )		66.9934	( 36 )		7.25087	( 3 )		85.4308	( 22 )		261.294	( 19 )		70.3511	( 5 )		EC:2.8.1.6	KO:K01012	Biotin metabolism $ Metabolic pathways	biotin synthase [EC:2.8.1.6]	CDS|gi|254468746|ref|ZP_05082152.1| biotin synthase [beta proteobacterium KB13]
NB46_00880		2562801948		7-keto-8-aminopelargonate synthetase and related enzymes		59.4111	( 3 )		21.5407	( 3 )		800.597	( 92 )		254.556	( 96 )		203.001	( 66 )		133.241	( 13 )		30.6546	( 7 )		2.2928	( 1 )		27.8221	( 10 )		106.219	( 6 )		15.445	( 3 )		EC:2.3.1.47	KO:K00652	Biotin metabolism $ Metabolic pathways	8-amino-7-oxononanoate synthase [EC:2.3.1.47]	CDS|gi|254468676|ref|ZP_05082082.1| aminotransferases class-I [beta proteobacterium KB13]
NB46_00881		2562801949		Predicted hydrolases or acyltransferases (alpha/beta hydrolase superfamily)		35.7782	( 4 )		7.93447	( 3 )		686.561	( 102 )		213.042	( 80 )		240.328	( 50 )		133.486	( 31 )		29.4398	( 9 )		2.21179	( 2 )		10.2104	( 6 )		82.2819	( 2 )		9.26101	( 2 )						CDS|gi|254467991|ref|ZP_05081397.1| carboxylesterase BioH, putative [beta proteobacterium KB13]
NB46_00882		2562801950		Methylase involved in ubiquinone/menaquinone biosynthesis		21.5203	( 2 )		5.54639	( 2 )		376.36	( 48 )		117.597	( 48 )		105.714	( 60 )		69.8636	( 12 )		21.1045	( 2 )		1.34643	( 1 )		6.89924	( 1 )		53.1433	( 5 )		8.80789	( 2 )		EC:2.1.1.197	KO:K02169	NA	malonyl-CoA O-methyltransferase [EC:2.1.1.197]	CDS|gi|254467984|ref|ZP_05081390.1| biotin biosynthesis protein BioC [beta proteobacterium KB13]
NB46_00883		2562801951		dethiobiotin synthase		19.263	( 3 )		5.43777	( 2 )		359.401	( 70 )		132.72	( 30 )		81.999	( 38 )		87.6737	( 11 )		20.9855	( 1 )		1.49208	( 1 )		8.4225	( 1 )		63.3739	( 4 )		8.83388	( 1 )		EC:6.3.3.3	KO:K01935	Biotin metabolism $ Metabolic pathways	dethiobiotin synthetase [EC:6.3.3.3]	CDS|gi|254467900|ref|ZP_05081306.1| dethiobiotin synthase [beta proteobacterium KB13]
NB46_00884		2562801952		nicotinate-nucleotide adenylyltransferase (EC 2.7.7.18)		22.5161	( 6 )		4.68223	( 1 )		246.78	( 56 )		89.9625	( 24 )		21.2661	( 4 )		119.455	( 7 )		8.18069	( 2 )		1.80321	( 1 )		13.6533	( 2 )		91.8925	( 17 )		4.08451	( 0 )						CDS|gi|268608888|ref|ZP_06142615.1| putative nicotinate-nucleotide adenylyltransferase [Ruminococcus flavefaciens FD-1]
NB46_00885		2562801953		glutamate-5-semialdehyde dehydrogenase (EC 1.2.1.41)		241.856	( 29 )		28.5366	( 5 )		771.377	( 229 )		251.709	( 70 )		77.86	( 15 )		367.382	( 32 )		32.2631	( 2 )		6.10565	( 3 )		109.665	( 5 )		373.69	( 44 )		21.8966	( 2 )		EC:1.2.1.41	KO:K00147	Arginine and proline metabolism $ Metabolic pathways	glutamate-5-semialdehyde dehydrogenase [EC:1.2.1.41]	CDS|gi|254467998|ref|ZP_05081404.1| glutamate-5-semialdehyde dehydrogenase [beta proteobacterium KB13]
NB46_00886		2562801954		DNA polymerase III, delta subunit (EC 2.7.7.7)		96.5764	( 21 )		11.7075	( 3 )		381.084	( 52 )		171.966	( 97 )		85.0863	( 31 )		195.34	( 25 )		39.0102	( 22 )		4.70258	( 2 )		72.5367	( 30 )		180.261	( 17 )		18.7651	( 3 )						CDS|gi|254468046|ref|ZP_05081452.1| conserved hypothetical protein [beta proteobacterium KB13]
NB46_00887		2562801955		Rare lipoprotein B		248.766	( 32 )		32.2303	( 6 )		994.263	( 48 )		419.02	( 141 )		199.511	( 49 )		480.71	( 55 )		58.1983	( 9 )		8.51545	( 3 )		164.46	( 5 )		362.256	( 28 )		56.3472	( 7 )						CDS|gi|254468939|ref|ZP_05082345.1| hypothetical protein KB13_1164 [beta proteobacterium KB13]
NB46_00888		2562801956		leucyl-tRNA synthetase (EC 6.1.1.4)		486.444	( 15 )		26.1857	( 5 )		1218.7	( 183 )		364.273	( 131 )		182.811	( 11 )		610.865	( 48 )		58.4748	( 15 )		6.37688	( 5 )		84.4718	( 30 )		401.968	( 27 )		14.8167	( 4 )		EC:6.1.1.4	KO:K01869	Valine, leucine and isoleucine biosynthesis $ Aminoacyl-tRNA biosynthesis	leucyl-tRNA synthetase [EC:6.1.1.4]	CDS|gi|254468063|ref|ZP_05081469.1| leucyl-tRNA synthetase [beta proteobacterium KB13]
NB46_00889		2562801957		Adenylate kinase (EC 2.7.4.3)		270.833	( 35 )		27.9218	( 12 )		879.568	( 131 )		294.277	( 54 )		150.246	( 48 )		419.114	( 46 )		32.9545	( 4 )		3.93456	( 2 )		109.816	( 43 )		265.322	( 32 )		14.0559	( 2 )		EC:2.7.4.3	KO:K00939	Purine metabolism $ Metabolic pathways $ Biosynthesis of secondary metabolites	adenylate kinase [EC:2.7.4.3]	CDS|gi|254468421|ref|ZP_05081827.1| adenylate kinase [beta proteobacterium KB13]
NB46_00890		2562801958		dimethyladenosine transferase		16.3917	( 4 )		4.66461	( 1 )		149.576	( 16 )		71.5336	( 19 )		35.8762	( 15 )		114.757	( 14 )		11.351	( 3 )		1.15225	( 1 )		12.5998	( 2 )		59.6942	( 3 )		3.89454	( 1 )		EC:2.1.1.182	KO:K02528	NA	16S rRNA (adenine1518-N6/adenine1519-N6)-dimethyltransferase [EC:2.1.1.182]	CDS|gi|254468186|ref|ZP_05081592.1| dimethyladenosine transferase [beta proteobacterium KB13]
NB46_00891		2562801959		4-hydroxythreonine-4-phosphate dehydrogenase (EC 1.1.1.262)		24.1257	( 2 )		4.76539	( 1 )		350.152	( 35 )		123.699	( 32 )		49.3783	( 2 )		241.414	( 15 )		18.7062	( 4 )		3.21861	( 3 )		43.9148	( 1 )		137.909	( 10 )		7.74529	( 3 )		EC:1.1.1.262	KO:K00097	Vitamin B6 metabolism $ Metabolic pathways	4-hydroxythreonine-4-phosphate dehydrogenase [EC:1.1.1.262]	CDS|gi|254468569|ref|ZP_05081975.1| 4-hydroxythreonine-4-phosphate dehydrogenase [beta proteobacterium KB13]
NB46_00892		2562801960		periplasmic chaperone for outer membrane proteins SurA		21.4332	( 8 )		7.68689	( 3 )		680.547	( 132 )		292.314	( 114 )		89.7093	( 32 )		456.889	( 34 )		47.3077	( 20 )		4.61776	( 1 )		108.247	( 42 )		307.365	( 31 )		29.252	( 14 )		EC:5.2.1.8	KO:K03771	NA	peptidyl-prolyl cis-trans isomerase SurA [EC:5.2.1.8]	CDS|gi|254468048|ref|ZP_05081454.1| chaperone SurA, putative [beta proteobacterium KB13]
NB46_00893		2562801961		Organic solvent tolerance protein OstA		112.221	( 51 )		30.9521	( 8 )		1118.2	( 126 )		432.988	( 64 )		193.523	( 46 )		649.268	( 41 )		60.3334	( 5 )		8.92403	( 4 )		248.756	( 85 )		556.89	( 64 )		63.1826	( 20 )		0	KO:K04744	NA	LPS-assembly protein	CDS|gi|254468260|ref|ZP_05081666.1| organic solvent tolerance protein [beta proteobacterium KB13]
NB46_00894		2562801962		Predicted phosphotransferase related to Ser/Thr protein kinases		97.2497	( 8 )		7.88458	( 2 )		394.922	( 43 )		167.404	( 56 )		96.0092	( 21 )		227.251	( 29 )		24.7265	( 5 )		3.58241	( 1 )		65.2426	( 1 )		218.076	( 29 )		17.4205	( 3 )		0	KO:K07102	NA	0	CDS|gi|254467862|ref|ZP_05081268.1| aminoglycoside phosphotransferase [beta proteobacterium KB13]
NB46_00895		2562801963		Nucleoside-diphosphate-sugar pyrophosphorylase involved in lipopolysaccharide biosynthesis/translation initiation factor 2B, gamma/epsilon subunits (eIF-2Bgamma/eIF-2Bepsilon)		131.312	( 26 )		157.743	( 56 )		621.515	( 73 )		308.818	( 152 )		192.443	( 61 )		647.519	( 52 )		99.3548	( 20 )		12.6563	( 5 )		272.961	( 14 )		485.048	( 33 )		97.1896	( 14 )						CDS|gi|254468070|ref|ZP_05081476.1| nucleotidyl transferase [beta proteobacterium KB13]
NB46_00896		2562801964		Xaa-Pro aminopeptidase		180.446	( 14 )		311.543	( 89 )		984.651	( 105 )		379.06	( 111 )		212.391	( 64 )		862.702	( 75 )		114.975	( 23 )		18.1641	( 7 )		303.188	( 58 )		750.398	( 74 )		108.376	( 18 )		EC:3.4.11.9	KO:K01262	NA	Xaa-Pro aminopeptidase [EC:3.4.11.9]	CDS|gi|254467857|ref|ZP_05081263.1| putative Xaa-Pro aminopeptidase 3 [beta proteobacterium KB13]
NB46_00897		2562801965		Ubiquinone biosynthesis hydroxylase, UbiH/UbiF/VisC/COQ6 family		86.1081	( 1 )		134.183	( 44 )		464.796	( 45 )		173.52	( 51 )		101.043	( 25 )		288.918	( 24 )		42.3792	( 5 )		6.36476	( 3 )		101.334	( 22 )		293.029	( 36 )		35.2519	( 4 )		EC:1.14.13.-	KO:K03185	Ubiquinone and other terpenoid-quinone biosynthesis $ Metabolic pathways $ Biosynthesis of secondary metabolites	2-octaprenyl-6-methoxyphenol hydroxylase [EC:1.14.13.-]	CDS|gi|254467836|ref|ZP_05081242.1| ubiquinone biosynthesis hydroxylase, UbiH/UbiF/VisC/COQ6 family [beta proteobacterium KB13]
NB46_00898		2562801966		2-polyprenyl-6-methoxyphenol hydroxylase and related FAD-dependent oxidoreductases		94.9424	( 11 )		57.675	( 12 )		589.944	( 92 )		220.538	( 44 )		92.3335	( 10 )		330.384	( 26 )		27.0868	( 2 )		4.94504	( 3 )		62.4289	( 9 )		297.683	( 26 )		19.0755	( 3 )						CDS|gi|254468406|ref|ZP_05081812.1| hypothetical protein KB13_631 [beta proteobacterium KB13]
NB46_00899		2562801967		Protein-disulfide isomerase		222.565	( 12 )		79.9997	( 14 )		1455.37	( 50 )		620.634	( 121 )		207.86	( 41 )		679.5	( 113 )		53.196	( 8 )		7.5323	( 3 )		113.912	( 18 )		530.83	( 43 )		25.9507	( 6 )		EC:5.3.4.1	KO:K03981	NA	thiol:disulfide interchange protein DsbC [EC:5.3.4.1]	CDS|gi|118595188|ref|ZP_01552535.1| putative thiol:disulphide interchange protein (DsbC-like) [Methylophilales bacterium HTCC2181]
NB46_00900		2562801968		cold-shock DNA-binding protein family		859.3	( 140 )		112.103	( 5 )		2470.18	( 611 )		1119.2	( 324 )		598.152	( 152 )		1101.79	( 178 )		115.303	( 35 )		18.4956	( 11 )		273.639	( 41 )		1329.79	( 94 )		65.901	( 11 )		0	KO:K03704	NA	cold shock protein (beta-ribbon, CspA family)	CDS|gi|254467917|ref|ZP_05081323.1| 'Cold-shock' DNA-binding domain, putative [beta proteobacterium KB13]
NB46_00901		2562801969		isocitrate dehydrogenase (NADP) (EC 1.1.1.42)		724.768	( 21 )		120.542	( 7 )		3158.04	( 427 )		1213.41	( 221 )		612.871	( 121 )		1310.39	( 70 )		131.269	( 42 )		20.9295	( 10 )		138.935	( 14 )		1310.17	( 124 )		67.3882	( 11 )		EC:1.1.1.42	KO:K00031	Citrate cycle (TCA cycle) $ Glutathione metabolism $ Carbon fixation pathways in prokaryotes $ Metabolic pathways $ Biosynthesis of secondary metabolites $ Microbial metabolism in diverse environments $ Peroxisome	isocitrate dehydrogenase [EC:1.1.1.42]	CDS|gi|254468180|ref|ZP_05081586.1| isocitrate Dehydrogenase (Mutant With Ser 113 Replaced By Asp) (S113D) [beta proteobacterium KB13]
NB46_00902		2562801970		ribosomal large subunit pseudouridine synthase E (EC 5.4.99.-)		317.99	( 23 )		32.7598	( 5 )		848.066	( 108 )		302.097	( 53 )		111.737	( 14 )		359.811	( 52 )		36.8545	( 1 )		6.82154	( 3 )		99.5432	( 5 )		345.164	( 45 )		21.3846	( 3 )		EC:5.4.99.20	KO:K06181	NA	23S rRNA pseudouridine2457 synthase [EC:5.4.99.20]	CDS|gi|254468338|ref|ZP_05081744.1| ribosomal large subunit pseudouridine synthase E [beta proteobacterium KB13]
NB46_00903		2562801971		chorismate synthase (EC 4.2.3.5)		442.556	( 64 )		200.273	( 44 )		1022.62	( 150 )		369.19	( 121 )		230.751	( 43 )		378.931	( 30 )		51.7494	( 9 )		8.59672	( 4 )		184.62	( 28 )		360.879	( 39 )		34.4088	( 2 )		EC:4.2.3.5	KO:K01736	Phenylalanine, tyrosine and tryptophan biosynthesis $ Metabolic pathways $ Biosynthesis of secondary metabolites	chorismate synthase [EC:4.2.3.5]	CDS|gi|254468027|ref|ZP_05081433.1| chorismate synthase [beta proteobacterium KB13]
NB46_00904		2562801972		Arabinose efflux permease		98.5402	( 6 )		23.3181	( 4 )		259.141	( 76 )		108.577	( 10 )		75.6314	( 16 )		98.1216	( 8 )		10.9954	( 3 )		1.59308	( 1 )		32.1023	( 5 )		67.5619	( 6 )		7.87731	( 2 )		0	KO:K05820	NA	MFS transporter, PPP family, 3-phenylpropionic acid transporter	CDS|gi|254468651|ref|ZP_05082057.1| major facilitator superfamily protein [beta proteobacterium KB13]
NB46_00905		2562801973		GTP cyclohydrolase I (EC 3.5.4.16)		1484.6	( 133 )		387.875	( 171 )		3552.01	( 294 )		1725.25	( 830 )		1040.5	( 344 )		1737.89	( 129 )		229.218	( 77 )		32.2006	( 12 )		551.163	( 286 )		1251.27	( 96 )		97.1209	( 8 )		EC:3.5.4.16	KO:K09007	NA	GTP cyclohydrolase I [EC:3.5.4.16]	CDS|gi|254468697|ref|ZP_05082103.1| conserved hypothetical protein TIGR00294 [beta proteobacterium KB13]
NB46_00906		2562801974		1-deoxy-D-xylulose-5-phosphate synthase (EC 2.2.1.7)		138.178	( 5 )		10.0671	( 3 )		486.356	( 84 )		156.068	( 27 )		72.5014	( 4 )		241.686	( 15 )		23.6203	( 3 )		3.83749	( 3 )		43.9057	( 2 )		223.156	( 17 )		19.4258	( 1 )		EC:2.2.1.7	KO:K01662	Terpenoid backbone biosynthesis $ Metabolic pathways $ Biosynthesis of secondary metabolites	1-deoxy-D-xylulose-5-phosphate synthase [EC:2.2.1.7]	CDS|gi|254469091|ref|ZP_05082497.1| 1-deoxy-D-xylulose-5-phosphate synthase [beta proteobacterium KB13]
NB46_00907		2562801975		Geranylgeranyl pyrophosphate synthase		61.4456	( 2 )		8.72626	( 5 )		322.829	( 60 )		104.43	( 43 )		75.6837	( 12 )		104.217	( 8 )		12.1089	( 3 )		1.23323	( 1 )		25.7239	( 15 )		93.8264	( 5 )		7.64578	( 1 )		EC:2.5.1.1	KO:K13789	Terpenoid backbone biosynthesis $ Metabolic pathways $ Biosynthesis of secondary metabolites	geranylgeranyl diphosphate synthase, type II [EC:2.5.1.1 2.5.1.10 2.5.1.29]	CDS|gi|254468449|ref|ZP_05081855.1| geranyltranstransferase [beta proteobacterium KB13]
NB46_00908		2562801976		Exodeoxyribonuclease VII small subunit (EC 3.1.11.6)		17.5131	( 2 )		4.21729	( 3 )		146.531	( 26 )		45.7149	( 8 )		34.5459	( 14 )		33.9051	( 6 )		3.65038	( 0 )		0.161779	( 0 )		11.3384	( 5 )		46.1523	( 5 )		3.29003	( 1 )		EC:3.1.11.6	KO:K03602	Mismatch repair	exodeoxyribonuclease VII small subunit [EC:3.1.11.6]	CDS|gi|254468879|ref|ZP_05082285.1| exodeoxyribonuclease VII, small subunit [beta proteobacterium KB13]
NB46_00909		2562801977		Predicted esterase		56.9031	( 2 )		26.217	( 2 )		541.75	( 25 )		171.996	( 27 )		72.7392	( 11 )		187.877	( 20 )		15.6555	( 4 )		2.28056	( 0 )		26.2879	( 4 )		159.495	( 4 )		10.1582	( 2 )		0	KO:K06999	NA	phospholipase/carboxylesterase	CDS|gi|254468043|ref|ZP_05081449.1| acyl-protein thioesterase 1 [beta proteobacterium KB13]
NB46_00910		2562801978		Polyketide cyclase / dehydrase and lipid transport		951.318	( 87 )		135.382	( 44 )		6559.89	( 1595 )		2391.74	( 996 )		842.405	( 246 )		2394.07	( 257 )		257.955	( 40 )		25.2813	( 10 )		433.688	( 129 )		1699.22	( 74 )		121.167	( 34 )						CDS|gi|254468471|ref|ZP_05081877.1| MxaD [beta proteobacterium KB13]
NB46_00911		2562801979		40-residue YVTN family beta-propeller repeat		107.785	( 10 )		10.3549	( 2 )		216.717	( 33 )		93.993	( 42 )		59.6732	( 11 )		100.195	( 17 )		17.2202	( 6 )		1.31409	( 1 )		14.4974	( 1 )		109.616	( 8 )		5.56628	( 1 )						CDS|gi|254468937|ref|ZP_05082343.1| hypothetical protein KB13_1162 [beta proteobacterium KB13]
NB46_00912		2562801980		ADP-ribose pyrophosphatase		50.8178	( 4 )		10.3187	( 2 )		130.66	( 41 )		64.5275	( 20 )		29.8207	( 13 )		79.3074	( 11 )		8.0177	( 1 )		1.09191	( 1 )		18.5659	( 3 )		70.5853	( 5 )		6.73729	( 2 )		EC:3.6.1.-	KO:K08311	RNA degradation	putative (di)nucleoside polyphosphate hydrolase [EC:3.6.1.-]	CDS|gi|254468563|ref|ZP_05081969.1| (Di)nucleoside polyphosphate hydrolase [beta proteobacterium KB13]
NB46_00913		2562801981		phosphatidylserine decarboxylase precursor-related protein		88.4113	( 19 )		10.8873	( 3 )		563.225	( 146 )		151.961	( 10 )		57.1266	( 18 )		282.903	( 17 )		14.677	( 2 )		2.53537	( 2 )		21.7008	( 5 )		215.275	( 18 )		5.57175	( 0 )		EC:4.1.1.65	KO:K01613	Glycerophospholipid metabolism $ Metabolic pathways	phosphatidylserine decarboxylase [EC:4.1.1.65]	CDS|gi|254467854|ref|ZP_05081260.1| phosphatidylserine decarboxylase family protein [beta proteobacterium KB13]
NB46_00914		2562801982		ketol-acid reductoisomerase (EC 1.1.1.86)		543.475	( 140 )		42.7448	( 3 )		3089.71	( 442 )		958.09	( 182 )		402.984	( 46 )		1248.52	( 156 )		88.6011	( 7 )		10.9502	( 9 )		79.7274	( 30 )		932.099	( 81 )		31.4006	( 7 )		EC:1.1.1.86	KO:K00053	Valine, leucine and isoleucine biosynthesis $ Pantothenate and CoA biosynthesis $ Metabolic pathways $ Biosynthesis of secondary metabolites	ketol-acid reductoisomerase [EC:1.1.1.86]	CDS|gi|254468316|ref|ZP_05081722.1| ketol-acid reductoisomerase [beta proteobacterium KB13]
NB46_00915		2562801983		acetolactate synthase, small subunit (EC 2.2.1.6)		154.329	( 42 )		11.1428	( 2 )		643.175	( 132 )		243.582	( 72 )		106.836	( 33 )		282.888	( 29 )		19.1464	( 3 )		2.02996	( 2 )		12.4385	( 6 )		207.48	( 19 )		4.18573	( 2 )		EC:2.2.1.6	KO:K01653	Valine, leucine and isoleucine biosynthesis $ Butanoate metabolism $ C5-Branched dibasic acid metabolism $ Pantothenate and CoA biosynthesis $ Metabolic pathways $ Biosynthesis of secondary metabolites	acetolactate synthase I/III small subunit [EC:2.2.1.6]	CDS|gi|254468064|ref|ZP_05081470.1| acetolactate synthase, small subunit [beta proteobacterium KB13]
NB46_00916		2562801984		acetolactate synthase, large subunit (EC 2.2.1.6)		713.42	( 23 )		43.3341	( 8 )		2585.84	( 369 )		752.338	( 57 )		330.49	( 124 )		1313.25	( 176 )		83.2902	( 15 )		12.054	( 10 )		101.231	( 32 )		987.795	( 101 )		24.0572	( 6 )		EC:2.2.1.6	KO:K01652	Valine, leucine and isoleucine biosynthesis $ Butanoate metabolism $ C5-Branched dibasic acid metabolism $ Pantothenate and CoA biosynthesis $ Metabolic pathways $ Biosynthesis of secondary metabolites	acetolactate synthase I/II/III large subunit [EC:2.2.1.6]	CDS|gi|254467809|ref|ZP_05081215.1| acetolactate synthase, large subunit, biosynthetic type [beta proteobacterium KB13]
NB46_00917		2562801985		nicotinate-nucleotide pyrophosphorylase [carboxylating] (EC 2.4.2.19)		38.0172	( 8 )		2.99293	( 0 )		103.279	( 42 )		42.4716	( 21 )		23.2211	( 12 )		72.6963	( 8 )		6.31564	( 3 )		1.2778	( 1 )		7.92758	( 3 )		57.9323	( 5 )		3.02019	( 0 )		EC:2.4.2.19	KO:K00767	Nicotinate and nicotinamide metabolism $ Metabolic pathways	nicotinate-nucleotide pyrophosphorylase (carboxylating) [EC:2.4.2.19]	CDS|gi|254468416|ref|ZP_05081822.1| NadC nicotinate-nucleotide pyrophosphorylase (carboxylating) quinolinate phosphoribosyltransferase (decarboxylating) [beta proteobacterium KB13]
NB46_00918		2562801986		tRNA (5-methylaminomethyl-2-thiouridylate)-methyltransferase (EC 2.1.1.61)		160.384	( 12 )		19.1772	( 3 )		466.426	( 23 )		169.774	( 31 )		100.744	( 7 )		266.164	( 25 )		21.0588	( 2 )		3.76065	( 3 )		33.33	( 3 )		217.561	( 24 )		9.99009	( 2 )		EC:2.8.1.-	KO:K00566	Sulfur relay system	tRNA-specific 2-thiouridylase [EC:2.8.1.-]	CDS|gi|254468139|ref|ZP_05081545.1| tRNA (5-methylaminomethyl-2-thiouridylate)-methyltransferase [beta proteobacterium KB13]
NB46_00919		2562801987		ADP-ribose pyrophosphatase		82.3781	( 11 )		6.66018	( 3 )		271.742	( 22 )		101.52	( 22 )		54.5444	( 11 )		149.56	( 12 )		12.3878	( 3 )		1.82765	( 1 )		26.2776	( 5 )		124.352	( 12 )		5.95777	( 1 )						CDS|gi|325919553|ref|ZP_08181567.1| ADP-ribose pyrophosphatase [Xanthomonas gardneri ATCC 19865]
NB46_00920		2562801988		pyrroline-5-carboxylate reductase		31.3959	( 8 )		7.57722	( 4 )		296.529	( 42 )		97.4205	( 26 )		71.3667	( 32 )		131.083	( 8 )		12.5939	( 3 )		1.93272	( 1 )		36.1206	( 19 )		122.965	( 11 )		7.88575	( 1 )		EC:1.5.1.2	KO:K00286	Arginine and proline metabolism $ Metabolic pathways $ Biosynthesis of secondary metabolites	pyrroline-5-carboxylate reductase [EC:1.5.1.2]	CDS|gi|254468509|ref|ZP_05081915.1| pyrroline-5-carboxylate reductase [beta proteobacterium KB13]
NB46_00921		2562801989		pyridoxal phosphate enzyme, YggS family		25.4957	( 12 )		3.64768	( 1 )		261.886	( 35 )		84.2738	( 19 )		66.6085	( 23 )		79.2256	( 21 )		9.1555	( 4 )		1.19683	( 1 )		30.868	( 16 )		76.3443	( 6 )		4.57195	( 1 )		0	KO:K06997	NA	0	CDS|gi|254469009|ref|ZP_05082415.1| conserved hypothetical protein TIGR00044 [beta proteobacterium KB13]
NB46_00922		2562801990		Dihydroorotase and related cyclic amidohydrolases		260.041	( 3 )		37.3078	( 11 )		628.839	( 60 )		243.15	( 116 )		180.645	( 41 )		291.416	( 48 )		36.7079	( 7 )		3.43717	( 3 )		181.183	( 69 )		250.239	( 25 )		27.8727	( 7 )		EC:3.5.2.3	KO:K01465	Pyrimidine metabolism $ Metabolic pathways	dihydroorotase [EC:3.5.2.3]	CDS|gi|254468736|ref|ZP_05082142.1| dihydroorotase, multifunctional complex type [beta proteobacterium KB13]
NB46_00923		2562801991		aspartate carbamoyltransferase (EC 2.1.3.2)		423.936	( 19 )		45.0732	( 2 )		744.56	( 118 )		303.434	( 55 )		212.88	( 32 )		305.265	( 21 )		35.673	( 13 )		4.31089	( 3 )		193.928	( 12 )		255.094	( 25 )		37.5796	( 8 )		EC:2.1.3.2	KO:K00609	Pyrimidine metabolism $ Alanine, aspartate and glutamate metabolism $ Metabolic pathways	aspartate carbamoyltransferase catalytic subunit [EC:2.1.3.2]	CDS|gi|254469073|ref|ZP_05082479.1| aspartate carbamoyltransferase [beta proteobacterium KB13]
NB46_00924		2562801992		RNAse H-fold protein YqgF		294.2	( 10 )		36.9331	( 4 )		558.2	( 81 )		227.209	( 52 )		191.438	( 58 )		155.888	( 22 )		26.644	( 2 )		2.52746	( 1 )		125.848	( 15 )		136.731	( 4 )		25.0279	( 7 )		EC:3.1.-	KO:K07447	NA	putative holliday junction resolvase [EC:3.1.-.-]	CDS|gi|254468380|ref|ZP_05081786.1| conserved hypothetical protein TIGR00250 [beta proteobacterium KB13]
NB46_00925		2562801993		3,4-dihydroxy-2-butanone 4-phosphate synthase		261.235	( 24 )		43.5453	( 12 )		802.168	( 104 )		248.361	( 62 )		191.425	( 23 )		312.989	( 18 )		45.15	( 7 )		5.40182	( 2 )		109.898	( 14 )		304.674	( 37 )		27.8454	( 2 )		EC:3.5.4.25	KO:K14652	NA	3,4-dihydroxy 2-butanone 4-phosphate synthase / GTP cyclohydrolase II [EC:4.1.99.12 3.5.4.25]	CDS|gi|254469011|ref|ZP_05082417.1| riboflavin biosynthesis protein ribAB [beta proteobacterium KB13]
NB46_00926		2562801994		riboflavin synthase alpha chain (EC 2.5.1.9)		148.901	( 12 )		23.6704	( 6 )		432.843	( 77 )		149.955	( 15 )		97.5379	( 15 )		226.061	( 19 )		32.9646	( 5 )		4.02742	( 1 )		69.0965	( 7 )		200.255	( 30 )		21.2898	( 0 )		EC:2.5.1.9	KO:K00793	Riboflavin metabolism $ Metabolic pathways	riboflavin synthase [EC:2.5.1.9]	CDS|gi|254468145|ref|ZP_05081551.1| riboflavin synthase, alpha subunit [beta proteobacterium KB13]
NB46_00927		2562801995		lipoprotein releasing system, transmembrane protein, LolC/E family		104.433	( 7 )		9.30184	( 3 )		304.981	( 74 )		117.475	( 14 )		76.5147	( 11 )		185.795	( 6 )		16.9807	( 3 )		2.20359	( 1 )		44.479	( 7 )		201.89	( 18 )		17.8301	( 3 )		0	KO:K09808	ABC transporters	lipoprotein-releasing system permease protein	CDS|gi|254468349|ref|ZP_05081755.1| lipoprotein releasing system, transmembrane protein, LolC/E family [beta proteobacterium KB13]
NB46_00928		2562801996		ABC-type antimicrobial peptide transport system, ATPase component		40.0449	( 1 )		2.18647	( 1 )		132.073	( 18 )		46.4874	( 18 )		19.4428	( 7 )		105.665	( 12 )		6.5158	( 1 )		1.47176	( 1 )		31.9612	( 1 )		105.63	( 7 )		8.42563	( 1 )		EC:3.6.3.-	KO:K09810	ABC transporters	lipoprotein-releasing system ATP-binding protein [EC:3.6.3.-]	CDS|gi|254468649|ref|ZP_05082055.1| lipoprotein-releasing system ATP-binding protein LolD [beta proteobacterium KB13]
NB46_00929		2562801997		Biopolymer transport proteins		197.476	( 8 )		41.3365	( 8 )		1148.04	( 92 )		381.977	( 39 )		143.459	( 41 )		533.873	( 54 )		41.9273	( 12 )		7.29113	( 3 )		163.344	( 16 )		567.14	( 44 )		51.3879	( 9 )		0	KO:K03561	NA	biopolymer transport protein ExbB	CDS|gi|254468964|ref|ZP_05082370.1| MotA/TolQ/ExbB proton channel [beta proteobacterium KB13]
NB46_00930		2562801998		Biopolymer transport protein		35.0092	( 3 )		8.98664	( 0 )		400.251	( 59 )		150.425	( 19 )		60.6555	( 7 )		202.369	( 11 )		14.4749	( 1 )		2.28471	( 1 )		35.7167	( 5 )		195.509	( 28 )		13.9123	( 1 )		0	KO:K03559	NA	biopolymer transport protein ExbD	CDS|gi|254468960|ref|ZP_05082366.1| biopolymer transport protein ExbD/TolR [beta proteobacterium KB13]
NB46_00931		2562801999		lipid A export permease/ATP-binding protein MsbA		89.1019	( 11 )		11.132	( 1 )		440.039	( 135 )		167.01	( 34 )		56.1883	( 9 )		218.079	( 11 )		23.6422	( 8 )		2.66874	( 1 )		63.7607	( 20 )		170.711	( 12 )		13.1171	( 3 )		EC:3.6.3.-	KO:K11085	ABC transporters	ATP-binding cassette, subfamily B, bacterial MsbA [EC:3.6.3.-]	CDS|gi|254468743|ref|ZP_05082149.1| lipid A export permease/ATP-binding protein MsbA [beta proteobacterium KB13]
NB46_00932		2562802000		lipid-A-disaccharide kinase (EC 2.7.1.130)		37.9642	( 4 )		4.93761	( 3 )		255.336	( 60 )		100.745	( 40 )		44.2565	( 15 )		122.609	( 3 )		14.0511	( 4 )		1.53238	( 1 )		25.6418	( 4 )		101.578	( 6 )		6.87387	( 1 )		EC:2.7.1.130	KO:K00912	Lipopolysaccharide biosynthesis $ Metabolic pathways	tetraacyldisaccharide 4'-kinase [EC:2.7.1.130]	CDS|gi|254468600|ref|ZP_05082006.1| tetraacyldisaccharide 4'-kinase [beta proteobacterium KB13]
NB46_00933		2562802001		Uncharacterized conserved protein		58.5316	( 6 )		8.27222	( 2 )		369.706	( 57 )		145.743	( 73 )		57.1213	( 17 )		201.615	( 6 )		18.4078	( 8 )		1.87611	( 1 )		42.8185	( 6 )		104.832	( 4 )		5.74664	( 2 )		0	KO:K09791	NA	hypothetical protein	CDS|gi|374623499|ref|ZP_09696008.1| hypothetical protein ECTPHS_10716 [Ectothiorhodospira sp. PHS-1]
NB46_00934		2562802002		3-deoxy-D-manno-octulosonate cytidylyltransferase		59.5987	( 5 )		11.1467	( 3 )		593.961	( 107 )		225.476	( 109 )		118.488	( 27 )		278.275	( 21 )		27.7691	( 10 )		2.93539	( 2 )		31.059	( 3 )		171.892	( 14 )		10.9179	( 3 )		EC:2.7.7.38	KO:K00979	Lipopolysaccharide biosynthesis $ Metabolic pathways	3-deoxy-manno-octulosonate cytidylyltransferase (CMP-KDO synthetase) [EC:2.7.7.38]	CDS|gi|254468193|ref|ZP_05081599.1| 3-deoxy-D-manno-octulosonate cytidylyltransferase [beta proteobacterium KB13]
NB46_00935		2562802003		nitrogen regulatory protein P-II family		278.537	( 15 )		32.5954	( 9 )		1212.02	( 75 )		450.886	( 187 )		267.048	( 70 )		416.587	( 71 )		45.9385	( 10 )		5.79822	( 3 )		109.045	( 12 )		406.697	( 24 )		33.2433	( 6 )		0	KO:K04751	Two-component system	nitrogen regulatory protein P-II 1	CDS|gi|254468211|ref|ZP_05081617.1| nitrogen regulatory protein P-II [beta proteobacterium KB13]
NB46_00936		2562802004		NAD+ synthetase		172.152	( 19 )		16.1167	( 4 )		1028.37	( 86 )		342.298	( 107 )		145.557	( 35 )		472.909	( 25 )		43.5018	( 9 )		5.29284	( 3 )		76.7178	( 12 )		447.791	( 17 )		24.6003	( 9 )		EC:6.3.5.1	KO:K01950	Nicotinate and nicotinamide metabolism $ Metabolic pathways	NAD+ synthase (glutamine-hydrolysing) [EC:6.3.5.1]	CDS|gi|254468201|ref|ZP_05081607.1| NAD+ synthetase [beta proteobacterium KB13]
NB46_00937		2562802005		FOG: Ankyrin repeat		69.691	( 17 )		11.4667	( 2 )		378.378	( 67 )		149.642	( 58 )		66.3357	( 6 )		215.784	( 14 )		18.1555	( 4 )		3.05308	( 2 )		33.554	( 5 )		169.808	( 7 )		9.32189	( 3 )						CDS|gi|254468197|ref|ZP_05081603.1| ankyrin repeat protein [beta proteobacterium KB13]
NB46_00938		2562802006		succinyl-CoA synthetase (ADP-forming) alpha subunit (EC 6.2.1.5)		163.746	( 20 )		20.3985	( 1 )		556.472	( 102 )		204.082	( 10 )		96.145	( 21 )		311.432	( 14 )		27.6112	( 6 )		4.05544	( 1 )		52.9091	( 12 )		294.364	( 32 )		12.8743	( 2 )		EC:6.2.1.5	KO:K01902	Citrate cycle (TCA cycle) $ Propanoate metabolism $ C5-Branched dibasic acid metabolism $ Carbon fixation pathways in prokaryotes $ Metabolic pathways $ Biosynthesis of secondary metabolites $ Microbial metabolism in diverse environments	succinyl-CoA synthetase alpha subunit [EC:6.2.1.5]	CDS|gi|254468446|ref|ZP_05081852.1| succinyl-CoA ligase, alpha subunit [beta proteobacterium KB13]
NB46_00939		2562802007		succinyl-CoA synthetase (ADP-forming) beta subunit (EC 6.2.1.5)		389.588	( 41 )		57.3972	( 5 )		870.481	( 35 )		317.321	( 12 )		147.561	( 22 )		539.33	( 30 )		67.8111	( 19 )		11.7263	( 5 )		109.489	( 11 )		611.103	( 64 )		38.9704	( 13 )		EC:6.2.1.5	KO:K01903	Citrate cycle (TCA cycle) $ Propanoate metabolism $ C5-Branched dibasic acid metabolism $ Carbon fixation pathways in prokaryotes $ Metabolic pathways $ Biosynthesis of secondary metabolites $ Microbial metabolism in diverse environments	succinyl-CoA synthetase beta subunit [EC:6.2.1.5]	CDS|gi|254468094|ref|ZP_05081500.1| succinyl-CoA synthetase (beta subunit) [beta proteobacterium KB13]
NB46_00940		2562802008		phosphoserine phosphatase (EC 3.1.3.3)		193.56	( 12 )		20.7684	( 8 )		448.662	( 21 )		191.885	( 58 )		126.366	( 41 )		209.757	( 17 )		31.2808	( 4 )		5.62876	( 2 )		65.8636	( 4 )		182.887	( 16 )		25.5314	( 3 )		EC:3.1.3.3	KO:K01079	Glycine, serine and threonine metabolism $ Methane metabolism $ Metabolic pathways $ Microbial metabolism in diverse environments	phosphoserine phosphatase [EC:3.1.3.3]	CDS|gi|254469026|ref|ZP_05082432.1| phosphoserine phosphatase SerB [beta proteobacterium KB13]
NB46_00941		2562802009		FOG: Ankyrin repeat		188.97	( 19 )		229.6	( 76 )		2039.57	( 276 )		1178.7	( 569 )		781.427	( 318 )		2579.13	( 973 )		287.797	( 73 )		35.1681	( 18 )		383.836	( 130 )		1302.19	( 124 )		211.441	( 68 )						CDS|gi|254468501|ref|ZP_05081907.1| ankyrin repeat protein [beta proteobacterium KB13]
NB46_00942		2562802010		phosphoribosylformylglycinamidine synthase (EC 6.3.5.3)		623.272	( 34 )		266.618	( 58 )		3662.63	( 413 )		1662.28	( 726 )		1000.28	( 348 )		3222.47	( 970 )		334.393	( 69 )		45.0228	( 23 )		616.36	( 102 )		1778.47	( 182 )		237.012	( 64 )		EC:6.3.5.3	KO:K01952	Purine metabolism $ Metabolic pathways $ Biosynthesis of secondary metabolites	phosphoribosylformylglycinamidine synthase [EC:6.3.5.3]	CDS|gi|254468095|ref|ZP_05081501.1| phosphoribosylformylglycinamidine synthase [beta proteobacterium KB13]
NB46_00943		2562802011		ferrous iron transporter FeoB		124.648	( 6 )		7.15645	( 2 )		377.73	( 61 )		137.678	( 31 )		56.9881	( 10 )		211.41	( 10 )		14.6178	( 4 )		2.56359	( 1 )		49.5118	( 9 )		174.069	( 20 )		8.65962	( 3 )		0	KO:K04759	NA	ferrous iron transport protein B	CDS|gi|254467815|ref|ZP_05081221.1| ferrous iron transport protein B [beta proteobacterium KB13]
NB46_00944		2562802012		Fe2+ transport system protein A		56.4899	( 6 )		3.72696	( 2 )		156.327	( 44 )		50.159	( 13 )		21.9781	( 3 )		88.6645	( 18 )		8.39426	( 6 )		0.92992	( 1 )		12.6291	( 8 )		60.4329	( 10 )		1.57171	( 1 )						CDS|gi|254468500|ref|ZP_05081906.1| FeoA domain superfamily protein [beta proteobacterium KB13]
NB46_00945		2562802013		Parvulin-like peptidyl-prolyl isomerase		175.596	( 34 )		11.5234	( 5 )		524.12	( 142 )		170.837	( 43 )		98.9534	( 42 )		324.066	( 44 )		26.3325	( 12 )		3.23082	( 2 )		51.6032	( 29 )		211.557	( 27 )		9.12926	( 3 )		EC:5.2.1.8	KO:K03769	NA	peptidyl-prolyl cis-trans isomerase C [EC:5.2.1.8]	CDS|gi|254469068|ref|ZP_05082474.1| foldase protein PrsA, putative [beta proteobacterium KB13]
NB46_00946		2562802014		transcriptional regulator, BolA protein family		41.1816	( 2 )		2.7228	( 1 )		147.828	( 60 )		41.2165	( 2 )		24.6705	( 4 )		97.4119	( 15 )		6.09199	( 0 )		1.011	( 0 )		12.4367	( 2 )		88.1577	( 13 )		3.75542	( 1 )		0	KO:K05527	NA	BolA protein	CDS|gi|254468904|ref|ZP_05082310.1| BolA family protein [beta proteobacterium KB13]
NB46_00947		2562802015		Uncharacterized protein conserved in bacteria		77.6063	( 11 )		6.89898	( 3 )		304.635	( 61 )		109.055	( 9 )		60.2326	( 1 )		155.755	( 21 )		10.2427	( 1 )		2.39357	( 1 )		29.3758	( 5 )		144.006	( 16 )		6.61814	( 0 )		0	KO:K09780	NA	hypothetical protein	CDS|gi|254468447|ref|ZP_05081853.1| protein YciI [beta proteobacterium KB13]
NB46_00948		2562802016		Intracellular septation protein A		181.618	( 6 )		8.88873	( 2 )		612.303	( 152 )		257.508	( 11 )		133.091	( 12 )		330.241	( 40 )		27.2292	( 6 )		5.05832	( 2 )		53.7045	( 1 )		324.462	( 27 )		19.8085	( 5 )		0	KO:K06190	NA	intracellular septation protein	CDS|gi|254468440|ref|ZP_05081846.1| intracellular septation protein A [beta proteobacterium KB13]
NB46_00949		2562802017		Predicted metal-dependent phosphoesterases (PHP family)		132.165	( 7 )		15.4766	( 2 )		840.234	( 101 )		264.471	( 110 )		108.082	( 32 )		273.253	( 26 )		23.3572	( 2 )		3.63916	( 1 )		68.2932	( 3 )		313.338	( 30 )		21.2929	( 2 )		0	KO:K07053	NA	0	CDS|gi|254468369|ref|ZP_05081775.1| hypothetical protein KB13_594 [beta proteobacterium KB13]
NB46_00950		2562802018		Zn-dependent proteases		188.443	( 2 )		34.9327	( 7 )		779.032	( 28 )		262.653	( 14 )		116.224	( 45 )		350.046	( 38 )		34.5095	( 9 )		5.71376	( 2 )		91.5722	( 11 )		437.618	( 60 )		44.2633	( 4 )						CDS|gi|254468838|ref|ZP_05082244.1| peptidase M50 [beta proteobacterium KB13]
NB46_00951		2562802019		tryptophanyl-tRNA synthetase (EC 6.1.1.2)		291.423	( 24 )		48.9715	( 4 )		1445.65	( 82 )		458.057	( 51 )		180.027	( 32 )		514.962	( 33 )		38.1432	( 8 )		8.03898	( 4 )		138.591	( 19 )		675.209	( 90 )		45.7258	( 3 )		EC:6.1.1.2	KO:K01867	Tryptophan metabolism $ Aminoacyl-tRNA biosynthesis	tryptophanyl-tRNA synthetase [EC:6.1.1.2]	CDS|gi|254468194|ref|ZP_05081600.1| tryptophanyl-tRNA synthetase [beta proteobacterium KB13]
[truncated: 356 more rows]
