# Supplementary material for: Quantitative Transcriptomics Reveals the Growth- and Nutrient-Dependent Response of a Streamlined Marine Methylotroph to Methanol and Naturally Occurring Dissolved Organic Matter
Source: mBio. 2016 Nov 22;7(6):e01279-16. doi: 10.1128/mBio.01279-16 (PMC5120137; doi:10.1128/mBio.01279-16)
Supplement: Table S3 — Full names and IMG accession numbers of the genes shown on the Fig. 5 metabolic map. [file mbo006163064st3.xlsx]

## Sheet: c1_metabolism_map_data
ID	Pathway	IMG Gene ID	Gene Description
1A	C1oxidation	2562801432	methanol dehydrogenase subunit 1
2A	C1oxidation	2562801433	putative methanol oxidation protein
3A	C1oxidation	2562801434	putative Cytochrome c subfamily protein
4A	C1oxidation	2562802345	Pyrrolo-quinoline quinone
5A	C1oxidation	2562801185	bifunctional protein FolD
6A	C1oxidation	2562802193	formate--tetrahydrofolate ligase
7A	C1oxidation	2562801443	ATP synthase subunit E
8A	C1oxidation	2562801444	NADP-reducing hydrogenase, subunit c
9A	C1oxidation	2562801445	formate dehydrogenase, alpha subunit
10A	C1oxidation	2562801446	formate dehydrogenase family accessory protein FdhD
1B	C1oxidation	2562801447	hypothetical protein KB13_1004
2B	RuMP Oxidative	2562801869	3-hexulose-6-phosphate synthase
3B	RuMP Oxidative	2562801868	3-hexulose-6-phosphate isomerase
4B	RuMP Oxidative	2562801836	glucose-6-phosphate isomerase
5B	RuMP Oxidative	2562802112	glucose-6-phosphate dehydrogenase
6B	RuMP Oxidative	2562802114	6-phosphogluconolactonase
7B	RuMP Oxidative	2562802113	6-phosphogluconate dehydrogenase (decarboxylating)
8B	RuMP divergence	2562801724	phosphogluconate dehydratase
9B	RuMP Assimilatory	2562801723	2-dehydro-3-deoxy-phosphogluconate aldolase
10B	RuMP Assimilatory	2562801482	glyceraldehyde-3-phosphate dehydrogenase, type I
1C	RuMP Assimilatory	2562801483	phosphoglycerate kinase
2C	RuMP Assimilatory	2562801941	2,3-bisphosphoglycerate-independent phosphoglycerate mutase
3C	RuMP Assimilatory	2562802093	phosphopyruvate hydratase
4C	PEP generation	2562801872	phosphoenolpyruvate synthase
5C	ribulose5P regeneration	2562801670	triose-phosphate isomerase
6C	ribulose5P regeneration	2562801870	transaldolase
7C	ribulose5P regeneration	2562801356	ribulose-phosphate 3-epimerase
8C	ribulose5P regeneration	2562801481	transketolase
9C	ribulose5P regeneration	2562802141	ribose 5-phosphate isomerase A
10C	Acetyl CoA production	2562801633	pyruvate dehydrogenase (acetyl-transferring), homodimeric type
1D	Acetyl CoA production	2562801634	dihydrolipoyllysine-residue acetyltransferase component of pyruvatedehydrogenase complex
2D	Acetyl CoA production	2562801635	dihydrolipoyl dehydrogenase
3D	Fumarate_Pyruvate	2562801802	acetyl-CoA carboxylase, biotin carboxylase
4D	Alternative Pyruvate to OAA	2562801803	oxaloacetate decarboxylase alpha subunit
5D	TCA_Citrate_metabolism	2562801196	citrate (Si)-synthase
6D	TCA_Citrate_metabolism	2562801680	aconitate hydratase 2
7D	TCA_Citrate_metabolism	2562801969	isocitrate Dehydrogenase (Mutant With Ser 113 Replaced By Asp) (S113D)
8D	TCA_OAA_metabolism	2562802202	malate:quinone oxidoreductase 1
9D	TCA_OAA_metabolism	2562801735	fumarate hydratase class I
10D	TCA_OAA_metabolism	2562801728	succinate dehydrogenase, cytochrome b556 subunit
1E	TCA_OAA_metabolism	2562801730	succinate dehydrogenase, flavoprotein subunit
2E	TCA_OAA_metabolism	2562801731	SdhB succinate dehydrogenase (iron-sulfur subunit) oxidoreductase protein
3E	TCA_OAA_metabolism	2562802006	succinyl-CoA ligase, alpha subunit
4E	TCA_OAA_metabolism	2562802007	succinyl-CoA synthetase (beta subunit)
5E	MCC	2562802150	acetate--CoA ligase
6E	MCC	2562802228	citrate synthase 2
7E	MCC	2562802227	2-methylcitrate dehydratase
8E	MCC	2562801680	aconitate hydratase 2
9E	MCC	2562802229	methylisocitrate lyase
