# Supplementary material for: Quantitative Transcriptomics Reveals the Growth- and Nutrient-Dependent Response of a Streamlined Marine Methylotroph to Methanol and Naturally Occurring Dissolved Organic Matter
Source: mBio. 2016 Nov 22;7(6):e01279-16. doi: 10.1128/mBio.01279-16 (PMC5120137; doi:10.1128/mBio.01279-16)
Supplement: Table S4 — Fourteen primer pairs targeting the S. solfataricus internal standard sequences and incorporating a T7 promoter for the IVT (nonbold font) in the forward primer. [file mbo006163064st4.xlsx]

## Sheet: Sheet1
	Table S4. Fourteen primer pairs targeting the Sulfolobus solfataricus internal standard sequences and incorporating a T7 promoter for the in vitro transcription (non-bolded font) in the forward primer.
	Standard ID	Forward	Reverse
	1	GCCAGTGAATTGTAATACGACTCACTATAGGGCCTTGGGCTTCTATGTTTT	TTTTCCACCTCTGCTCTC
	2	GCCAGTGAATTGTAATACGACTCACTATAGGGGGAGAAAGGAAAAACGAAG	CCCACCCACAACAATTAC
	3	GCCAGTGAATTGTAATACGACTCACTATAGGGAGAAAGGGCAAGAAGGTA	CAGCAAACGGAAAAACAG
	4	GCCAGTGAATTGTAATACGACTCACTATAGGGGAACAAAAGAGCTAGGCA	ATCTTCGGTTTCTTTCGG
	5	GCCAGTGAATTGTAATACGACTCACTATAGGGAAGCCCTACAATAACCCA	AATCATCAACCGGAACAC
	6	GCCAGTGAATTGTAATACGACTCACTATAGGGGCGAAACACATACTCAACT	TCACTATATACGCCGGCT
	7	GCCAGTGAATTGTAATACGACTCACTATAGGGACACTACTAAGCTTCCAGACA	GTTTTGCGTAGGGTGGAG
	8	GCCAGTGAATTGTAATACGACTCACTATAGGGGGCTTATGTTGGTGAGGA	AGGATTGTGTAGCAGTGA
	10	GCCAGTGAATTGTAATACGACTCACTATAGGGGGAGGGATTAGGGTTTTAGG	TTTCTTTCTGGGTGTTGGT
	11	GCCAGTGAATTGTAATACGACTCACTATAGGGGCCGCTTATCCACCTATT	TGTTGGGTCTTTTTCGCT
	12	GCCAGTGAATTGTAATACGACTCACTATAGGGTGGGGAACTACAGAACAA	CAGGGGGCAAAACATAAA
	13	GCCAGTGAATTGTAATACGACTCACTATAGGGGGAGTATATGTTAGTTTCGG	GTTCTATTAGGCTGGGAT
	14	GCCAGTGAATTGTAATACGACTCACTATAGGGTAGCTGACCCTTATGTTG	CTTATTGGCTTTAGTGGGA
	15	GCCAGTGAATTGTAATACGACTCACTATAGGGTTAAGGCATTCGCAACTC	TCAGCCCTCTTCCAATCA
